# Supplementary material for: Proteomic and Bioinformatic Investigations of Heat-Treated Anisakis simplex Third-Stage Larvae
Source: Biomolecules. 2020 Jul 16;10(7):1066. doi: 10.3390/biom10071066 (PMC7407331; doi:10.3390/biom10071066)
Supplement: Supplementary file 1 [file biomolecules-10-01066-s001.zip]

Archive with 2 entries (2 files):
- Supplemental File S1 2020-05-24.xlsx
- Supplemental File S2 2020-05-24.pdf
