# Supplementary material for: Proteomic and Bioinformatic Investigations of Heat-Treated Anisakis simplex Third-Stage Larvae
Source: Biomolecules. 2020 Jul 16;10(7):1066. doi: 10.3390/biom10071066 (PMC7407331; doi:10.3390/biom10071066)
Supplement: Supplementary file 1 [file biomolecules-10-01066-s001.zip › Supplemental File S1 2020-05-24.xlsx]

## Sheet: Identified proteins
The list of all autoclave-resistant proteins of A. simplex identified using LC-MS/MS analysis
UniProt ID	Protein names	Gene names	Organism
Q9NJA9	Paramyosin (allergen Ani s 2)	PARA	Anisakis simplex (Herring worm)
Q9NAS5	Tropomyosin (allergen Ani s 3)		Anisakis simplex (Herring worm)
Q7Z1K3	Major allergen Ani s 1 (21 kDa allergen) (Excretory gland allergen Ans1) (allergen Ani s 1)		Anisakis simplex (Herring worm)
Q14QT4	Ani s 4 allergen (Cystatin)	anis4 ASIM_LOCUS13531	Anisakis simplex (Herring worm)
A1IKL2	SXP/RAL-2 family protein Ani s 5 (allergen Ani s 5)		Anisakis simplex (Herring worm)
A0A158PPS4	Glycogenin-related (inferred by orthology to a S. mansoni protein)		Anisakis simplex (Herring worm)
A0A158PPR3	Uncharacterized protein	ASIM_LOCUS14720	Anisakis simplex (Herring worm)
A0A158PPN0	Filamin-B (inferred by orthology to a human protein)	ASIM_LOCUS14513	Anisakis simplex (Herring worm)
A0A158PPL2	Uncharacterized protein	ASIM_LOCUS14385	Anisakis simplex (Herring worm)
A0A158PPJ9	Actin-interacting protein 1 (inferred by orthology to a D. melanogaster protein)	ASIM_LOCUS14303	Anisakis simplex (Herring worm)
A0A158PPJ2	Collagen alpha-1(IV) chain (inferred by orthology to a C. elegans protein)	ASIM_LOCUS14252	Anisakis simplex (Herring worm)
A0A158PPI4	Uncharacterized protein	ASIM_LOCUS14168	Anisakis simplex (Herring worm)
A0A158PPF5	TDP43_N domain-containing protein	ASIM_LOCUS13880	Anisakis simplex (Herring worm)
A0A158PP82	Uncharacterized protein	ASIM_LOCUS13311	Anisakis simplex (Herring worm)
A0A158PP77	Enolase (inferred by orthology to a C. elegans protein)	ASIM_LOCUS13276	Anisakis simplex (Herring worm)
A0A158PP53	Uncharacterized protein	ASIM_LOCUS13133	Anisakis simplex (Herring worm)
A0A158PP38	Lethal (2) 01289 (inferred by orthology to a D. melanogaster protein)	ASIM_LOCUS12998	Anisakis simplex (Herring worm)
A0A158PP35	Paramyosin (inferred by orthology to a C. elegans protein)	ASIM_LOCUS12986	Anisakis simplex (Herring worm)
A0A158PNX7	Oxidored_FMN domain-containing protein	ASIM_LOCUS12571	Anisakis simplex (Herring worm)
A0A158PNW5	Uncharacterized protein		Anisakis simplex (Herring worm)
A0A158PNR4	Uncharacterized protein	ASIM_LOCUS12165	Anisakis simplex (Herring worm)
A0A158PNR2	Uncharacterized protein	ASIM_LOCUS12135	Anisakis simplex (Herring worm)
A0A158PNQ2	Dimethylglycine dehydrogenase, mitochondrial (inferred by orthology to a human protein)		Anisakis simplex (Herring worm)
A0A158PNN8	ACB domain-containing protein	ASIM_LOCUS11974	Anisakis simplex (Herring worm)
A0A158PNG4	Isochorismatase domain-containing protein	ASIM_LOCUS11401	Anisakis simplex (Herring worm)
A0A158PNC2	Spectrin-like nuclear envelope protein (inferred by orthology to a S. mansoni protein)		Anisakis simplex (Herring worm)
A0A158PN91	Uncharacterized protein	ASIM_LOCUS10888	Anisakis simplex (Herring worm)
A0A158PN86	Obg-like ATPase 1	ASIM_LOCUS10852	Anisakis simplex (Herring worm)
A0A158PN23	Twitchin (inferred by orthology to a C. elegans protein)	ASIM_LOCUS10411	Anisakis simplex (Herring worm)
A0A158PN13	Collagen alpha-2(IV) chain (inferred by orthology to a C. elegans protein)	ASIM_LOCUS10335	Anisakis simplex (Herring worm)
A0A158PMX4	Adenylate kinase isoenzyme 1 (AK 1) (EC 2.7.4.3) (ATP-AMP transphosphorylase 1) (ATP:AMP phosphotransferase) (Adenylate monophosphate kinase)	ASIM_LOCUS10106	Anisakis simplex (Herring worm)
A0A158PMW0	rRNA 2'-O-methyltransferase fibrillarin (inferred by orthology to a C. elegans protein)	ASIM_LOCUS10028	Anisakis simplex (Herring worm)
A0A158PMT6	Uncharacterized protein	ASIM_LOCUS9870	Anisakis simplex (Herring worm)
A0A158PMT2	Methylmalonyl-CoA epimerase, mitochondrial (inferred by orthology to a human protein)	ASIM_LOCUS9861	Anisakis simplex (Herring worm)
A0A158PMS3	ATP-dependent 6-phosphofructokinase (ATP-PFK) (Phosphofructokinase) (EC 2.7.1.11) (Phosphohexokinase)		Anisakis simplex (Herring worm)
A0A158PMR9	T-complex protein 1 subunit gamma	ASIM_LOCUS9795	Anisakis simplex (Herring worm)
A0A0M3KKR0	Uncharacterized protein		Anisakis simplex (Herring worm)
A0A0M3KKQ6	LTD domain-containing protein	ASIM_LOCUS20954	Anisakis simplex (Herring worm)
A0A0M3KK44	Transitional endoplasmic reticulum ATPase (inferred by orthology to a human protein)		Anisakis simplex (Herring worm)
A0A0M3KJT7	Estradiol 17-beta-dehydrogenase 8 (inferred by orthology to a human protein)	ASIM_LOCUS20635	Anisakis simplex (Herring worm)
A0A0M3KJI4	Uncharacterized protein		Anisakis simplex (Herring worm)
A0A0M3KIW7	Globin-like protein (inferred by orthology to a C. elegans protein)	ASIM_LOCUS20315	Anisakis simplex (Herring worm)
A0A0M3KIW1	Uncharacterized protein		Anisakis simplex (Herring worm)
A0A0M3KIS5	IF rod domain-containing protein		Anisakis simplex (Herring worm)
A0A0M3KIQ4	Uncharacterized protein	ASIM_LOCUS20252	Anisakis simplex (Herring worm)
A0A0M3KIL0	Uncharacterized protein	ASIM_LOCUS20206	Anisakis simplex (Herring worm)
A0A0M3KIK6	Putative aminopeptidase (inferred by orthology to a C. elegans protein)	ASIM_LOCUS20202	Anisakis simplex (Herring worm)
A0A0M3KIK4	Uncharacterized protein	ASIM_LOCUS20203	Anisakis simplex (Herring worm)
A0A0M3KI67	Galectin	ASIM_LOCUS20065	Anisakis simplex (Herring worm)
A0A0M3KI01	AcetylCoA_hyd_C domain-containing protein		Anisakis simplex (Herring worm)
A0A0M3KHG1	Myosin_tail_1 domain-containing protein		Anisakis simplex (Herring worm)
A0A0M3KGY5	Uncharacterized protein		Anisakis simplex (Herring worm)
A0A0M3KGX6	Uncharacterized protein	ASIM_LOCUS19625	Anisakis simplex (Herring worm)
A0A0M3KGS5	Uncharacterized protein	ASIM_LOCUS19572	Anisakis simplex (Herring worm)
A0A0M3KGL2	Propionyl-CoA carboxylase beta chain, mitochondrial (inferred by orthology to a human protein)	ASIM_LOCUS19510	Anisakis simplex (Herring worm)
A0A0M3KGH6	Aamy domain-containing protein		Anisakis simplex (Herring worm)
A0A0M3KGC7	Uncharacterized protein		Anisakis simplex (Herring worm)
A0A0M3KGB4	Methylmalonyl-CoA epimerase, mitochondrial (inferred by orthology to a human protein)	ASIM_LOCUS19412	Anisakis simplex (Herring worm)
A0A0M3KG34	Aldedh domain-containing protein	ASIM_LOCUS19332	Anisakis simplex (Herring worm)
A0A0M3KG28	Uncharacterized protein	ASIM_LOCUS19326	Anisakis simplex (Herring worm)
A0A0M3KG10	Uncharacterized protein		Anisakis simplex (Herring worm)
A0A0M3KFW1	Uncharacterized protein	ASIM_LOCUS19259	Anisakis simplex (Herring worm)
A0A0M3KFU2	Galectin	ASIM_LOCUS19239	Anisakis simplex (Herring worm)
A0A0M3KFJ8	Uncharacterized protein		Anisakis simplex (Herring worm)
A0A0M3KFA5	Programmed cell death protein 5 (inferred by orthology to a human protein)	ASIM_LOCUS19053	Anisakis simplex (Herring worm)
A0A0M3KF53	Uncharacterized protein		Anisakis simplex (Herring worm)
A0A0M3KF04	Uncharacterized protein		Anisakis simplex (Herring worm)
A0A0M3KER2	Uncharacterized protein	ASIM_LOCUS18860	Anisakis simplex (Herring worm)
A0A0M3KEJ3	SHSP domain-containing protein	ASIM_LOCUS18791	Anisakis simplex (Herring worm)
A0A0M3KED1	Uncharacterized protein		Anisakis simplex (Herring worm)
A0A0M3KEA7	Bis(5'-nucleosyl)-tetraphosphatase [asymmetrical] (inferred by orthology to a C. elegans protein)	ASIM_LOCUS18705	Anisakis simplex (Herring worm)
A0A0M3KE43	Succinate dehydrogenase assembly factor 2, mitochondrial (SDH assembly factor 2) (SDHAF2)	ASIM_LOCUS18642	Anisakis simplex (Herring worm)
A0A0M3KE06	Papilin (inferred by orthology to a C. elegans protein)	ASIM_LOCUS18603	Anisakis simplex (Herring worm)
A0A0M3KDZ4	Tubulin beta chain	ASIM_LOCUS18592	Anisakis simplex (Herring worm)
A0A0M3KDQ4	Troponin T, skeletal muscle (inferred by orthology to a D. melanogaster protein)	ASIM_LOCUS18502	Anisakis simplex (Herring worm)
A0A0M3KDM2	Uncharacterized protein		Anisakis simplex (Herring worm)
A0A0M3KDI3	Uncharacterized protein	ASIM_LOCUS18433	Anisakis simplex (Herring worm)
A0A0M3KDA9	Uncharacterized protein	ASIM_LOCUS18358	Anisakis simplex (Herring worm)
A0A0M3KD67	Uncharacterized protein	ASIM_LOCUS18314	Anisakis simplex (Herring worm)
A0A0M3KD66	Uncharacterized protein	ASIM_LOCUS18313	Anisakis simplex (Herring worm)
A0A0M3KD65	Uncharacterized protein	ASIM_LOCUS18315	Anisakis simplex (Herring worm)
A0A0M3KD54	Cation_ATPase_C domain-containing protein		Anisakis simplex (Herring worm)
A0A0M3KCU8	Cystatin	ASIM_LOCUS18196	Anisakis simplex (Herring worm)
A0A0M3KCJ8	Lipoyl-binding domain-containing protein		Anisakis simplex (Herring worm)
A0A0M3KCE7	Uncharacterized protein	ASIM_LOCUS18045	Anisakis simplex (Herring worm)
A0A0M3KCE6	Tropomyosin (inferred by orthology to a C. elegans protein)	ASIM_LOCUS18044	Anisakis simplex (Herring worm)
A0A0M3KCD2	Uncharacterized protein	ASIM_LOCUS18030	Anisakis simplex (Herring worm)
A0A0M3KCB9	PEPCK_GTP domain-containing protein	ASIM_LOCUS18018	Anisakis simplex (Herring worm)
A0A0M3KBX3	Coronin	ASIM_LOCUS17871	Anisakis simplex (Herring worm)
A0A0M3KBQ3	Estradiol 17-beta-dehydrogenase 8 (inferred by orthology to a human protein)	ASIM_LOCUS17801	Anisakis simplex (Herring worm)
A0A0M3KBN6	AcetylCoA_hyd_C domain-containing protein	ASIM_LOCUS17784	Anisakis simplex (Herring worm)
A0A0M3KBJ9	Uncharacterized protein		Anisakis simplex (Herring worm)
A0A0M3KBJ8	PKS_ER domain-containing protein	ASIM_LOCUS17746	Anisakis simplex (Herring worm)
A0A0M3KBF7	Uncharacterized protein	ASIM_LOCUS17705	Anisakis simplex (Herring worm)
A0A0M3KBE3	Uncharacterized protein	ASIM_LOCUS17691	Anisakis simplex (Herring worm)
A0A0M3KBD1	40S ribosomal protein S5 (inferred by orthology to a C. elegans protein)	ASIM_LOCUS17679	Anisakis simplex (Herring worm)
A0A0M3KBB5	Gelsolin-like protein 1 (inferred by orthology to a C. elegans protein)	ASIM_LOCUS17663	Anisakis simplex (Herring worm)
A0A0M3KBA5	Malate dehydrogenase (EC 1.1.1.37)	ASIM_LOCUS17653	Anisakis simplex (Herring worm)
A0A0M3KB97	Uncharacterized protein	ASIM_LOCUS17645	Anisakis simplex (Herring worm)
A0A0M3KB56	Uncharacterized protein	ASIM_LOCUS17604	Anisakis simplex (Herring worm)
A0A0M3KB40	Actin 3	ASIM_LOCUS17588	Anisakis simplex (Herring worm)
A0A0M3KB37	Myosin-3 (inferred by orthology to a C. elegans protein)	ASIM_LOCUS17585	Anisakis simplex (Herring worm)
A0A0M3KAX2	LD36265p (inferred by orthology to a D. melanogaster protein)	ASIM_LOCUS17520	Anisakis simplex (Herring worm)
A0A0M3KAU7	Galectin		Anisakis simplex (Herring worm)
A0A0M3KAH2	Tubulin alpha chain	ASIM_LOCUS17370	Anisakis simplex (Herring worm)
A0A0M3KAG2	Lipoyl-binding domain-containing protein	ASIM_LOCUS17359	Anisakis simplex (Herring worm)
A0A0M3KAE7	Glycine cleavage system H protein	ASIM_LOCUS17345	Anisakis simplex (Herring worm)
A0A0M3KAB0	Acetyl-CoA acetyltransferase, mitochondrial (inferred by orthology to a human protein)	ASIM_LOCUS17308	Anisakis simplex (Herring worm)
A0A0M3KA69	Estradiol 17-beta-dehydrogenase 8 (inferred by orthology to a human protein)		Anisakis simplex (Herring worm)
A0A0M3KA05	SXP/RAL-2 family protein 2 isoform 1		Anisakis simplex (Herring worm)
A0A0M3K9Z9	Peroxiredoxin 1 (inferred by orthology to a D. melanogaster protein)	ASIM_LOCUS17197	Anisakis simplex (Herring worm)
A0A0M3K9Z6	IF rod domain-containing protein		Anisakis simplex (Herring worm)
A0A0M3K9X8	Carboxylic ester hydrolase (EC 3.1.1.-)	ASIM_LOCUS17176	Anisakis simplex (Herring worm)
A0A0M3K9W1	Cytochrome b-c1 complex subunit 1, mitochondrial (inferred by orthology to a C. elegans protein)	ASIM_LOCUS17159	Anisakis simplex (Herring worm)
A0A0M3K9V5	G_PROTEIN_RECEP_F1_2 domain-containing protein	ASIM_LOCUS17153	Anisakis simplex (Herring worm)
A0A0M3K9V2	Heat shock 70 kDa protein cognate 1 (inferred by orthology to a D. melanogaster protein)	ASIM_LOCUS17150	Anisakis simplex (Herring worm)
A0A0M3K9M9	Protein lethal(2)essential for life (inferred by orthology to a D. melanogaster protein)	ASIM_LOCUS17077	Anisakis simplex (Herring worm)
A0A0M3K9K7	Uncharacterized protein	ASIM_LOCUS17055	Anisakis simplex (Herring worm)
A0A0M3K9I2	Nucleoside diphosphate kinase (EC 2.7.4.6)	ASIM_LOCUS17030	Anisakis simplex (Herring worm)
A0A0M3K9F8	Probable serine--tRNA ligase, cytoplasmic (inferred by orthology to a C. elegans protein)	ASIM_LOCUS17006	Anisakis simplex (Herring worm)
A0A0M3K9E5	M20_dimer domain-containing protein	ASIM_LOCUS16994	Anisakis simplex (Herring worm)
A0A0M3K9A3	Protein lethal(2)essential for life (inferred by orthology to a D. melanogaster protein)	ASIM_LOCUS16951	Anisakis simplex (Herring worm)
A0A0M3K974	Uncharacterized protein	ASIM_LOCUS16922	Anisakis simplex (Herring worm)
A0A0M3K916	Uncharacterized protein	ASIM_LOCUS16864	Anisakis simplex (Herring worm)
A0A0M3K8Z5	Protein disulfide-isomerase A3 (inferred by orthology to a human protein)	ASIM_LOCUS16843	Anisakis simplex (Herring worm)
A0A0M3K8Y5	AcetylCoA_hyd_C domain-containing protein		Anisakis simplex (Herring worm)
A0A0M3K8S6	DUF1768 domain-containing protein		Anisakis simplex (Herring worm)
A0A0M3K8S1	B12-binding domain-containing protein	ASIM_LOCUS16769	Anisakis simplex (Herring worm)
A0A0M3K8P9	Spermidine synthase (inferred by orthology to a human protein)	ASIM_LOCUS16747	Anisakis simplex (Herring worm)
A0A0M3K8N6	Uncharacterized protein	ASIM_LOCUS16734	Anisakis simplex (Herring worm)
A0A0M3K8M3	Ras-related protein Rab-7a (inferred by orthology to a human protein)	ASIM_LOCUS16721	Anisakis simplex (Herring worm)
A0A0M3K8L6	Uncharacterized protein	ASIM_LOCUS16714	Anisakis simplex (Herring worm)
A0A0M3K8A1	Uncharacterized protein	ASIM_LOCUS16599	Anisakis simplex (Herring worm)
A0A0M3K875	Cat eye syndrome critical region protein 5 (inferred by orthology to a human protein)	ASIM_LOCUS16573	Anisakis simplex (Herring worm)
A0A0M3K821	Tubulin alpha chain		Anisakis simplex (Herring worm)
A0A0M3K810	Dipeptidase C (inferred by orthology to a D. melanogaster protein)	ASIM_LOCUS16508	Anisakis simplex (Herring worm)
A0A0M3K7W7	Troponin T, skeletal muscle (inferred by orthology to a D. melanogaster protein)		Anisakis simplex (Herring worm)
A0A0M3K7Q0	Uncharacterized protein		Anisakis simplex (Herring worm)
A0A0M3K7K9	Profilin	ASIM_LOCUS16357	Anisakis simplex (Herring worm)
A0A0M3K7H9	Uncharacterized protein	ASIM_LOCUS16327	Anisakis simplex (Herring worm)
A0A0M3K7G7	Uncharacterized protein	ASIM_LOCUS16315	Anisakis simplex (Herring worm)
A0A0M3K7C2	Annexin	ASIM_LOCUS16271	Anisakis simplex (Herring worm)
A0A0M3K769	DUF148 domain-containing protein	ASIM_LOCUS16217	Anisakis simplex (Herring worm)
A0A0M3K766	Calreticulin	ASIM_LOCUS16214	Anisakis simplex (Herring worm)
A0A0M3K732	Uncharacterized protein		Anisakis simplex (Herring worm)
A0A0M3K6Z5	Basement membrane proteoglycan (inferred by orthology to a C. elegans protein)	ASIM_LOCUS16143	Anisakis simplex (Herring worm)
A0A0M3K6Z2	SHSP domain-containing protein	ASIM_LOCUS16140	Anisakis simplex (Herring worm)
A0A0M3K6Y0	Col_cuticle_N domain-containing protein	ASIM_LOCUS16128	Anisakis simplex (Herring worm)
A0A0M3K6U9	Peptidylprolyl isomerase (EC 5.2.1.8)	ASIM_LOCUS16097	Anisakis simplex (Herring worm)
A0A0M3K6U5	Uncharacterized protein	ASIM_LOCUS16093	Anisakis simplex (Herring worm)
A0A0M3K6Q9	Putative adp,ATP carrier protein (inferred by orthology to a S. mansoni protein)	ASIM_LOCUS16057	Anisakis simplex (Herring worm)
A0A0M3K6N3	Myosin, essential light chain (inferred by orthology to a C. elegans protein)		Anisakis simplex (Herring worm)
A0A0M3K6L1	Superoxide dismutase [Cu-Zn] (EC 1.15.1.1)	ASIM_LOCUS16009	Anisakis simplex (Herring worm)
A0A0M3K6E2	Uncharacterized protein	ASIM_LOCUS15940	Anisakis simplex (Herring worm)
A0A0M3K659	Uncharacterized protein	ASIM_LOCUS15857	Anisakis simplex (Herring worm)
A0A0M3K613	Elongation factor 2 (inferred by orthology to a C. elegans protein)	ASIM_LOCUS15811	Anisakis simplex (Herring worm)
A0A0M3K5Y3	Dihydrolipoamide acetyltransferase component of pyruvate dehydrogenase complex (EC 2.3.1.-)	ASIM_LOCUS15781	Anisakis simplex (Herring worm)
A0A0M3K5W6	Prefoldin subunit 2 (inferred by orthology to a C. elegans protein)	ASIM_LOCUS15764	Anisakis simplex (Herring worm)
A0A0M3K5U9	Uncharacterized protein		Anisakis simplex (Herring worm)
A0A0M3K5P3	FHA domain-containing protein	ASIM_LOCUS15691	Anisakis simplex (Herring worm)
A0A0M3K5J1	Spectrin beta chain (inferred by orthology to a D. melanogaster protein)		Anisakis simplex (Herring worm)
A0A0M3K5J0	Estradiol 17-beta-dehydrogenase 8 (inferred by orthology to a human protein)	ASIM_LOCUS15638	Anisakis simplex (Herring worm)
A0A0M3K5H6	78 kDa glucose-regulated protein (inferred by orthology to a human protein)	ASIM_LOCUS15624	Anisakis simplex (Herring worm)
A0A0M3K5C5	Myosin-3 (inferred by orthology to a C. elegans protein)		Anisakis simplex (Herring worm)
A0A0M3K555	Col_cuticle_N domain-containing protein	ASIM_LOCUS15503	Anisakis simplex (Herring worm)
A0A0M3K551	Elongation factor 1-alpha	ASIM_LOCUS15499	Anisakis simplex (Herring worm)
A0A0M3K4K4	Uncharacterized protein	ASIM_LOCUS15302	Anisakis simplex (Herring worm)
A0A0M3K4H2	Glutamate dehydrogenase, mitochondrial (inferred by orthology to a D. melanogaster protein)	ASIM_LOCUS15270	Anisakis simplex (Herring worm)
A0A0M3K4G1	Uncharacterized protein	ASIM_LOCUS15259 ASIM_LOCUS920	Anisakis simplex (Herring worm)
A0A0M3K444	Fructose-bisphosphate aldolase (EC 4.1.2.13)	ASIM_LOCUS15142	Anisakis simplex (Herring worm)
A0A0M3K3X7	Probable inorganic pyrophosphatase 1 (inferred by orthology to a C. elegans protein)	ASIM_LOCUS15075	Anisakis simplex (Herring worm)
A0A0M3K3V9	Galectin	ASIM_LOCUS15057	Anisakis simplex (Herring worm)
A0A0M3K3R5	Phosphoglycerate kinase (EC 2.7.2.3)		Anisakis simplex (Herring worm)
A0A0M3K3M8	Glutathione peroxidase	ASIM_LOCUS14976	Anisakis simplex (Herring worm)
A0A0M3K3J2	Uncharacterized protein	ASIM_LOCUS14940	Anisakis simplex (Herring worm)
A0A0M3K3G9	Uncharacterized protein	ASIM_LOCUS14917	Anisakis simplex (Herring worm)
A0A0M3K3F2	AMPK1_CBM domain-containing protein	ASIM_LOCUS14900	Anisakis simplex (Herring worm)
A0A0M3K3F1	Uncharacterized protein		Anisakis simplex (Herring worm)
A0A0M3K363	Dynein light chain	ASIM_LOCUS14809	Anisakis simplex (Herring worm)
A0A0M3K2Y3	Glyceraldehyde-3-phosphate dehydrogenase (EC 1.2.1.12)	ASIM_LOCUS14719 ASIM_LOCUS15678	Anisakis simplex (Herring worm)
A0A0M3K2V8	Uncharacterized protein		Anisakis simplex (Herring worm)
A0A0M3K2R2	Uncharacterized protein	ASIM_LOCUS14635	Anisakis simplex (Herring worm)
A0A0M3K2Q8	Uncharacterized protein		Anisakis simplex (Herring worm)
A0A0M3K2P7	40S ribosomal protein S3a	ASIM_LOCUS14614	Anisakis simplex (Herring worm)
A0A0M3K2N9	Uncharacterized protein	ASIM_LOCUS14604	Anisakis simplex (Herring worm)
A0A0M3K2M8	Probable enoyl-CoA hydratase, mitochondrial (inferred by orthology to a C. elegans protein)	ASIM_LOCUS14592	Anisakis simplex (Herring worm)
A0A0M3K2L4	Uncharacterized protein	ASIM_LOCUS14576	Anisakis simplex (Herring worm)
A0A0M3K2K1	60S ribosomal protein L8 (inferred by orthology to a C. elegans protein)	ASIM_LOCUS14562	Anisakis simplex (Herring worm)
A0A0M3K2E7	Endothelial differentiation-related factor 1 (inferred by orthology to a human protein)	ASIM_LOCUS14496	Anisakis simplex (Herring worm)
A0A0M3K2A9	WD_REPEATS_REGION domain-containing protein	ASIM_LOCUS14451	Anisakis simplex (Herring worm)
A0A0M3K299	Metalloendopeptidase (EC 3.4.24.-)	ASIM_LOCUS14439	Anisakis simplex (Herring worm)
A0A0M3K252	Col_cuticle_N domain-containing protein	ASIM_LOCUS14388	Anisakis simplex (Herring worm)
A0A0M3K251	Myosin regulatory light chain 2 (inferred by orthology to a D. melanogaster protein)	ASIM_LOCUS14387	Anisakis simplex (Herring worm)
A0A0M3K238	Probable dynactin subunit 2 (inferred by orthology to a C. elegans protein)	ASIM_LOCUS14371	Anisakis simplex (Herring worm)
A0A0M3K232	Probable voltage-dependent anion-selective channel (inferred by orthology to a C. elegans protein)	ASIM_LOCUS14363	Anisakis simplex (Herring worm)
A0A0M3K221	Uncharacterized protein		Anisakis simplex (Herring worm)
A0A0M3K219	ATP synthase subunit beta (EC 7.1.2.2)	ASIM_LOCUS14347	Anisakis simplex (Herring worm)
A0A0M3K208	Uncharacterized protein	ASIM_LOCUS14333	Anisakis simplex (Herring worm)
A0A0M3K1Z5	Myosin motor domain-containing protein		Anisakis simplex (Herring worm)
A0A0M3K1Y0	Uncharacterized protein	ASIM_LOCUS14302	Anisakis simplex (Herring worm)
A0A0M3K1X5	Moesin/ezrin/radixin homolog 1 (inferred by orthology to a D. melanogaster protein)		Anisakis simplex (Herring worm)
A0A0M3K1U4	SCP domain-containing protein	ASIM_LOCUS14262	Anisakis simplex (Herring worm)
A0A0M3K1T2	Helicase C-terminal domain-containing protein		Anisakis simplex (Herring worm)
A0A0M3K1N2	GLOBIN domain-containing protein	ASIM_LOCUS14194	Anisakis simplex (Herring worm)
A0A0M3K1I6	Uncharacterized protein	ASIM_LOCUS14140	Anisakis simplex (Herring worm)
A0A0M3K1G1	PB1 domain-containing protein	ASIM_LOCUS14113	Anisakis simplex (Herring worm)
A0A0M3K1E8	Uncharacterized protein	ASIM_LOCUS14097	Anisakis simplex (Herring worm)
A0A0M3K144	Proteasome subunit alpha type (EC 3.4.25.1)		Anisakis simplex (Herring worm)
A0A0M3K140	Pyruvate dehydrogenase E1 component subunit alpha (EC 1.2.4.1)		Anisakis simplex (Herring worm)
A0A0M3K0Z0	Calcium-transporting ATPase (EC 7.2.2.10)	Ca-P60A ASIM_LOCUS13921	Anisakis simplex (Herring worm)
A0A0M3K0W5	Myosin-2 essential light chain (inferred by orthology to a D. melanogaster protein)	ASIM_LOCUS13894	Anisakis simplex (Herring worm)
A0A0M3K0Q9	Chaperonin homolog Hsp-60, mitochondrial (inferred by orthology to a C. elegans protein)	ASIM_LOCUS13834	Anisakis simplex (Herring worm)
A0A0M3K0N6	Dolichyl-diphosphooligosaccharide--protein glycosyltransferase subunit 1	ASIM_LOCUS13807	Anisakis simplex (Herring worm)
A0A0M3K0L5	Lamin-1 (inferred by orthology to a C. elegans protein)	ASIM_LOCUS13782	Anisakis simplex (Herring worm)
A0A0M3K0J7	Histone acetyltransferase (EC 2.3.1.48)	ASIM_LOCUS13763	Anisakis simplex (Herring worm)
A0A0M3K080	Protein lethal(2)essential for life (inferred by orthology to a D. melanogaster protein)	ASIM_LOCUS13636	Anisakis simplex (Herring worm)
A0A0M3K064	Uncharacterized protein	ASIM_LOCUS13618	Anisakis simplex (Herring worm)
A0A0M3K059	Pyruvate carboxylase 1 (inferred by orthology to a C. elegans protein)	ASIM_LOCUS13613	Anisakis simplex (Herring worm)
A0A0M3K016	Aspartyl/asparaginyl beta-hydroxylase (inferred by orthology to a human protein)	ASIM_LOCUS13565	Anisakis simplex (Herring worm)
A0A0M3JZV1	Uncharacterized protein	ASIM_LOCUS13489	Anisakis simplex (Herring worm)
A0A0M3JZU3	Col_cuticle_N domain-containing protein	ASIM_LOCUS13479	Anisakis simplex (Herring worm)
A0A0M3JZT4	Uncharacterized protein		Anisakis simplex (Herring worm)
A0A0M3JZR1	Rab GDP dissociation inhibitor	ASIM_LOCUS13439	Anisakis simplex (Herring worm)
A0A0M3JZM9	Col_cuticle_N domain-containing protein	ASIM_LOCUS13402	Anisakis simplex (Herring worm)
A0A0M3JZE2	LD35640p (inferred by orthology to a D. melanogaster protein)	ASIM_LOCUS13295	Anisakis simplex (Herring worm)
A0A0M3JZ77	Superoxide dismutase [Cu-Zn] (EC 1.15.1.1)	ASIM_LOCUS13218	Anisakis simplex (Herring worm)
A0A0M3JZ67	Glutamine synthetase (inferred by orthology to a human protein)		Anisakis simplex (Herring worm)
A0A0M3JZ51	ATP synthase subunit delta, mitochondrial (inferred by orthology to a C. elegans protein)	ASIM_LOCUS13186	Anisakis simplex (Herring worm)
A0A0M3JZ39	Uncharacterized protein	ASIM_LOCUS13172	Anisakis simplex (Herring worm)
A0A0M3JYW9	Fructose-bisphosphate aldolase (EC 4.1.2.13)	ASIM_LOCUS13091	Anisakis simplex (Herring worm)
A0A0M3JYV7	Prohibitin	ASIM_LOCUS13078	Anisakis simplex (Herring worm)
A0A0M3JYU1	Adenylyl cyclase-associated protein	ASIM_LOCUS13060	Anisakis simplex (Herring worm)
A0A0M3JYS8	Uncharacterized protein	ASIM_LOCUS13045	Anisakis simplex (Herring worm)
A0A0M3JYS1	V-type proton ATPase subunit E (inferred by orthology to a D. melanogaster protein)	ASIM_LOCUS13038	Anisakis simplex (Herring worm)
A0A0M3JYP9	Uncharacterized protein	ASIM_LOCUS13012	Anisakis simplex (Herring worm)
A0A0M3JYL8	Acyl-CoA-binding protein homolog 1 (inferred by orthology to a C. elegans protein)	ASIM_LOCUS12976	Anisakis simplex (Herring worm)
A0A0M3JYJ1	Major sperm protein	ASIM_LOCUS12945	Anisakis simplex (Herring worm)
A0A0M3JYG5	Uncharacterized protein	ASIM_LOCUS12915	Anisakis simplex (Herring worm)
A0A0M3JYB9	Elongation factor 1-beta (inferred by orthology to a human protein)	ASIM_LOCUS12859	Anisakis simplex (Herring worm)
A0A0M3JYB5	AO66 ankyrin (inferred by orthology to a C. elegans protein)	ASIM_LOCUS12855	Anisakis simplex (Herring worm)
A0A0M3JY91	ATP synthase subunit alpha		Anisakis simplex (Herring worm)
A0A0M3JY59	Ferritin (EC 1.16.3.1)	ASIM_LOCUS12787	Anisakis simplex (Herring worm)
A0A0M3JY26	Annexin		Anisakis simplex (Herring worm)
A0A0M3JY22	10 kDa heat shock protein, mitochondrial (inferred by orthology to a human protein)	ASIM_LOCUS12745	Anisakis simplex (Herring worm)
A0A0M3JXY6	Pyruvate dehydrogenase E1 component subunit beta (EC 1.2.4.1)	ASIM_LOCUS12701	Anisakis simplex (Herring worm)
A0A0M3JXS3	Transketolase	ASIM_LOCUS12630	Anisakis simplex (Herring worm)
A0A0M3JXR9	Peripheral subunit-binding (PSBD) domain-containing protein	ASIM_LOCUS12626	Anisakis simplex (Herring worm)
A0A0M3JXM1	LD36273p (inferred by orthology to a D. melanogaster protein)	ASIM_LOCUS12572	Anisakis simplex (Herring worm)
A0A0M3JXJ4	60S ribosomal protein L23a (inferred by orthology to a human protein)	ASIM_LOCUS12540	Anisakis simplex (Herring worm)
A0A0M3JXI1	60S ribosomal protein L10 (inferred by orthology to a C. elegans protein)	ASIM_LOCUS12526	Anisakis simplex (Herring worm)
A0A0M3JXH9	Stress-induced-phosphoprotein 1 (inferred by orthology to a C. elegans protein)	ASIM_LOCUS12523	Anisakis simplex (Herring worm)
A0A0M3JXH5	Uncharacterized protein	ASIM_LOCUS12518	Anisakis simplex (Herring worm)
A0A0M3JXE5	Uncharacterized protein	ASIM_LOCUS12482	Anisakis simplex (Herring worm)
A0A0M3JX94	Succinate-semialdehyde dehydrogenase, mitochondrial (inferred by orthology to a human protein)	ASIM_LOCUS12423	Anisakis simplex (Herring worm)
A0A0M3JX83	Uncharacterized protein	ASIM_LOCUS12407	Anisakis simplex (Herring worm)
A0A0M3JX55	SHSP domain-containing protein	ASIM_LOCUS12375	Anisakis simplex (Herring worm)
A0A0M3JX08	Protein lethal(2)essential for life (inferred by orthology to a D. melanogaster protein)	ASIM_LOCUS12322	Anisakis simplex (Herring worm)
A0A0M3JWY1	Toll-interacting protein (inferred by orthology to a human protein)	ASIM_LOCUS12291	Anisakis simplex (Herring worm)
A0A0M3JWX6	60S ribosomal protein L7 (inferred by orthology to a C. elegans protein)	ASIM_LOCUS12286	Anisakis simplex (Herring worm)
A0A0M3JWX3	Uncharacterized protein	ASIM_LOCUS12283	Anisakis simplex (Herring worm)
A0A0M3JWX2	Fructose-1,6-bisphosphatase (inferred by orthology to a C. elegans protein)	ASIM_LOCUS12282	Anisakis simplex (Herring worm)
A0A0M3JWS2	Uncharacterized protein	ASIM_LOCUS12219	Anisakis simplex (Herring worm)
A0A0M3JWQ2	Endoplasmin (inferred by orthology to a human protein) (Heat shock protein 90)	hsp90 ASIM_LOCUS12192	Anisakis simplex (Herring worm)
A0A0M3JWG7	Putative deoxyribose-phosphate aldolase (inferred by orthology to a C. elegans protein)	ASIM_LOCUS12088	Anisakis simplex (Herring worm)
A0A0M3JWC5	Uncharacterized protein	ASIM_LOCUS12043	Anisakis simplex (Herring worm)
A0A0M3JW99	Ig-like domain-containing protein	ASIM_LOCUS12016	Anisakis simplex (Herring worm)
A0A0M3JW43	Peptidylprolyl isomerase (EC 5.2.1.8)	ASIM_LOCUS11951	Anisakis simplex (Herring worm)
A0A0M3JW05	CSD_1 domain-containing protein	ASIM_LOCUS11901	Anisakis simplex (Herring worm)
A0A0M3JVZ5	Col_cuticle_N domain-containing protein	ASIM_LOCUS11888	Anisakis simplex (Herring worm)
A0A0M3JVM9	Disorganized muscle protein 1 (inferred by orthology to a C. elegans protein)	ASIM_LOCUS11752	Anisakis simplex (Herring worm)
A0A0M3JVI3	40S ribosomal protein S19 (inferred by orthology to a C. elegans protein)	ASIM_LOCUS11704	Anisakis simplex (Herring worm)
A0A0M3JVH2	Peptidylprolyl isomerase (EC 5.2.1.8)	ASIM_LOCUS11693	Anisakis simplex (Herring worm)
A0A0M3JVD0	Tumor susceptibility gene 101 protein (inferred by orthology to a human protein)	ASIM_LOCUS11645	Anisakis simplex (Herring worm)
A0A0M3JVC5	Elongation factor Tu homologue (inferred by orthology to a C. elegans protein)	ASIM_LOCUS11640	Anisakis simplex (Herring worm)
A0A0M3JVA5	Triosephosphate isomerase (inferred by orthology to a C. elegans protein)		Anisakis simplex (Herring worm)
A0A0M3JV67	PDZ domain-containing protein	ASIM_LOCUS11575	Anisakis simplex (Herring worm)
A0A0M3JV41	M20_dimer domain-containing protein	ASIM_LOCUS11546	Anisakis simplex (Herring worm)
A0A0M3JV04	Transcription factor BTF3	ASIM_LOCUS11502	Anisakis simplex (Herring worm)
A0A0M3JV00	Uncharacterized protein	ASIM_LOCUS11497	Anisakis simplex (Herring worm)
A0A0M3JUZ9	Uncharacterized protein	ASIM_LOCUS11496	Anisakis simplex (Herring worm)
A0A0M3JUZ4	Hemicentin-1 (inferred by orthology to a human protein)	ASIM_LOCUS11491	Anisakis simplex (Herring worm)
A0A0M3JUY0	Uncharacterized protein	ASIM_LOCUS11476	Anisakis simplex (Herring worm)
A0A0M3JUS7	RRM domain-containing protein	ASIM_LOCUS11417	Anisakis simplex (Herring worm)
A0A0M3JUQ3	Aconitate hydratase, mitochondrial (Aconitase) (EC 4.2.1.-)	ASIM_LOCUS11389	Anisakis simplex (Herring worm)
A0A0M3JUN8	Uncharacterized protein		Anisakis simplex (Herring worm)
A0A0M3JUM8	RNA-binding protein squid (inferred by orthology to a D. melanogaster protein)	ASIM_LOCUS11361	Anisakis simplex (Herring worm)
A0A0M3JUG1	Complex1_30kDa domain-containing protein	ASIM_LOCUS11280	Anisakis simplex (Herring worm)
A0A0M3JUE7	Glutathione peroxidase	ASIM_LOCUS11264	Anisakis simplex (Herring worm)
A0A0M3JUA2	Uncharacterized protein	ASIM_LOCUS11212	Anisakis simplex (Herring worm)
A0A0M3JU93	Eukaryotic translation initiation factor 5A (eIF-5A)	ASIM_LOCUS11200	Anisakis simplex (Herring worm)
A0A0M3JU79	Calumenin-like protein (inferred by orthology to a C. elegans protein)	ASIM_LOCUS11185	Anisakis simplex (Herring worm)
A0A0M3JU67	Uncharacterized protein	ASIM_LOCUS11172	Anisakis simplex (Herring worm)
A0A0M3JU57	Troponin-like protein		Anisakis simplex (Herring worm)
A0A0M3JU26	Uncharacterized protein	ASIM_LOCUS11128	Anisakis simplex (Herring worm)
A0A0M3JU23	Vigilin (inferred by orthology to a human protein)	ASIM_LOCUS11125	Anisakis simplex (Herring worm)
A0A0M3JU20	Uncharacterized protein	ASIM_LOCUS11121	Anisakis simplex (Herring worm)
A0A0M3JTY4	Calcium-transporting ATPase (EC 7.2.2.10)	ASIM_LOCUS11076	Anisakis simplex (Herring worm)
A0A0M3JTS6	Uncharacterized protein	ASIM_LOCUS11011	Anisakis simplex (Herring worm)
A0A0M3JTS5	Uncharacterized protein	ASIM_LOCUS11010	Anisakis simplex (Herring worm)
A0A0M3JTQ7	Calsequestrin		Anisakis simplex (Herring worm)
A0A0M3JTQ4	Myosin regulatory light chain 2 (inferred by orthology to a D. melanogaster protein)	ASIM_LOCUS10989	Anisakis simplex (Herring worm)
A0A0M3JTM9	MICOS complex subunit MIC60 (Mitofilin)	ASIM_LOCUS10959	Anisakis simplex (Herring worm)
A0A0M3JTD5	Inositol-1-monophosphatase (EC 3.1.3.25)	ASIM_LOCUS10843	Anisakis simplex (Herring worm)
A0A0M3JT99	Proteasome subunit alpha type (EC 3.4.25.1)	ASIM_LOCUS10803	Anisakis simplex (Herring worm)
A0A0M3JT69	Trifunctional enzyme subunit beta, mitochondrial (inferred by orthology to a human protein)	ASIM_LOCUS10764	Anisakis simplex (Herring worm)
A0A0M3JT07	Staphylococcal nuclease domain-containing protein (EC 3.1.31.1)	ASIM_LOCUS10696	Anisakis simplex (Herring worm)
A0A0M3JSY8	Uncharacterized protein	ASIM_LOCUS10674	Anisakis simplex (Herring worm)
A0A0M3JSY5	Laminin subunit beta-1 (inferred by orthology to a D. melanogaster protein)	ASIM_LOCUS10671	Anisakis simplex (Herring worm)
A0A0M3JSS4	Troponin I (inferred by orthology to a D. melanogaster protein)	ASIM_LOCUS10605	Anisakis simplex (Herring worm)
A0A0M3JSL1	60S acidic ribosomal protein P1 (inferred by orthology to a C. elegans protein)	ASIM_LOCUS10527	Anisakis simplex (Herring worm)
A0A0M3JSK9	Prohibitin	ASIM_LOCUS10525	Anisakis simplex (Herring worm)
A0A0M3JSH7	Proteasome endopeptidase complex (EC 3.4.25.1)	ASIM_LOCUS10493	Anisakis simplex (Herring worm)
A0A0M3JSE0	M20_dimer domain-containing protein	ASIM_LOCUS10444	Anisakis simplex (Herring worm)
A0A0M3JSD5	Uncharacterized protein	ASIM_LOCUS10439	Anisakis simplex (Herring worm)
A0A0M3JSC0	Uncharacterized protein	ASIM_LOCUS10417	Anisakis simplex (Herring worm)
A0A0M3JS03	Methyltransferase-like protein 20 homolog (inferred by orthology to a C. elegans protein)	ASIM_LOCUS10283	Anisakis simplex (Herring worm)
A0A0M3JRV0	Uncharacterized protein	ASIM_LOCUS10213	Anisakis simplex (Herring worm)
A0A0M3JRR8	Uncharacterized protein		Anisakis simplex (Herring worm)
A0A0M3JRP9	60S acidic ribosomal protein P0	ASIM_LOCUS10154	Anisakis simplex (Herring worm)
A0A0M3JRP8	Translationally-controlled tumor protein homolog (inferred by orthology to a C. elegans protein)	ASIM_LOCUS10153	Anisakis simplex (Herring worm)
A0A0M3JRB2	Succinate dehydrogenase [ubiquinone] iron-sulfur subunit, mitochondrial (EC 1.3.5.1)	ASIM_LOCUS9988	Anisakis simplex (Herring worm)
A0A0M3JRB0	Uncharacterized protein	ASIM_LOCUS9986	Anisakis simplex (Herring worm)
A0A0M3JRA2	Pyruvate dehydrogenase E1 component subunit beta (EC 1.2.4.1)	ASIM_LOCUS9976	Anisakis simplex (Herring worm)
A0A0M3JR90	Uncharacterized protein	ASIM_LOCUS9960	Anisakis simplex (Herring worm)
A0A0M3JR55	Col_cuticle_N domain-containing protein	ASIM_LOCUS9922	Anisakis simplex (Herring worm)
A0A0M3JQZ3	S10_plectin domain-containing protein	ASIM_LOCUS9846	Anisakis simplex (Herring worm)
A0A0M3JQT9	Putative malate dehydrogenase (inferred by orthology to a S. mansoni protein)	ASIM_LOCUS9779	Anisakis simplex (Herring worm)
A0A0M3JQQ1	Uncharacterized protein	ASIM_LOCUS9737	Anisakis simplex (Herring worm)
A0A0M3JQ68	Glycerate kinase (inferred by orthology to a human protein)		Anisakis simplex (Herring worm)
A0A0M3JQ59	SERPIN domain-containing protein		Anisakis simplex (Herring worm)
A0A0M3JPS4	Uncharacterized protein	ASIM_LOCUS9407	Anisakis simplex (Herring worm)
A0A0M3JPP2	HABP4_PAI-RBP1 domain-containing protein	ASIM_LOCUS9370	Anisakis simplex (Herring worm)
A0A0M3JP58	Tr-type G domain-containing protein		Anisakis simplex (Herring worm)
A0A0M3JNY8	Malate dehydrogenase (inferred by orthology to a C. elegans protein)	ASIM_LOCUS9120	Anisakis simplex (Herring worm)
A0A0M3JNY5	EF-hand domain-containing protein	ASIM_LOCUS9114	Anisakis simplex (Herring worm)
A0A0M3JNS0	Estradiol 17-beta-dehydrogenase 8 (inferred by orthology to a human protein)		Anisakis simplex (Herring worm)
A0A0M3JN71	Uncharacterized protein		Anisakis simplex (Herring worm)
A0A0M3JMN7	Uncharacterized protein		Anisakis simplex (Herring worm)
A0A0M3JM36	Myosin_tail_1 domain-containing protein		Anisakis simplex (Herring worm)
A0A0M3JM29	Uncharacterized protein		Anisakis simplex (Herring worm)
A0A0M3JM12	Heat shock 70 kDa protein F, mitochondrial (inferred by orthology to a C. elegans protein)	ASIM_LOCUS8441	Anisakis simplex (Herring worm)
A0A0M3JM08	Uncharacterized protein	ASIM_LOCUS8438	Anisakis simplex (Herring worm)
A0A0M3JLT0	Uncharacterized protein	ASIM_LOCUS8361	Anisakis simplex (Herring worm)
A0A0M3JLM5	Catalase-rel domain-containing protein	ASIM_LOCUS8311	Anisakis simplex (Herring worm)
A0A0M3JL17	Uncharacterized protein		Anisakis simplex (Herring worm)
A0A0M3JL14	Uncharacterized protein		Anisakis simplex (Herring worm)
A0A0M3JKU5	Uncharacterized protein	ASIM_LOCUS8029 ASIM_LOCUS8035	Anisakis simplex (Herring worm)
A0A0M3JKK1	Uncharacterized protein	ASIM_LOCUS7933	Anisakis simplex (Herring worm)
A0A0M3JKC0	IF rod domain-containing protein	ASIM_LOCUS7852	Anisakis simplex (Herring worm)
A0A0M3JK03	Uncharacterized protein	ASIM_LOCUS7737	Anisakis simplex (Herring worm)
A0A0M3JJQ2	Uncharacterized protein		Anisakis simplex (Herring worm)
A0A0M3JJL9	Uncharacterized protein	ASIM_LOCUS7604	Anisakis simplex (Herring worm)
A0A0M3JJK7	Uncharacterized protein	ASIM_LOCUS7591	Anisakis simplex (Herring worm)
A0A0M3JJE8	Galectin		Anisakis simplex (Herring worm)
A0A0M3JID9	IF rod domain-containing protein	ASIM_LOCUS7169	Anisakis simplex (Herring worm)
A0A0M3JHY6	Uncharacterized protein		Anisakis simplex (Herring worm)
A0A0M3JHM4	Multiple coagulation factor deficiency protein 2 (inferred by orthology to a human protein)		Anisakis simplex (Herring worm)
A0A0M3JH52	Glutamate dehydrogenase, mitochondrial (inferred by orthology to a D. melanogaster protein)	ASIM_LOCUS6734	Anisakis simplex (Herring worm)
A0A0M3JGZ2	LTD domain-containing protein		Anisakis simplex (Herring worm)
A0A0M3JGY9	Dosage compensation protein dpy-30 (inferred by orthology to a C. elegans protein)	ASIM_LOCUS6671	Anisakis simplex (Herring worm)
A0A0M3JGV0	Uncharacterized protein		Anisakis simplex (Herring worm)
A0A0M3JGD2	Uncharacterized protein		Anisakis simplex (Herring worm)
A0A0M3JG20	Uncharacterized protein	ASIM_LOCUS6352	Anisakis simplex (Herring worm)
A0A0M3JFS7	Uncharacterized protein	ASIM_LOCUS6263	Anisakis simplex (Herring worm)
A0A0M3JF91	Uncharacterized protein	ASIM_LOCUS6076	Anisakis simplex (Herring worm)
A0A0M3JF54	Troponin T, skeletal muscle (inferred by orthology to a D. melanogaster protein)	ASIM_LOCUS6038	Anisakis simplex (Herring worm)
A0A0M3JF37	ADH_N domain-containing protein	ASIM_LOCUS6022	Anisakis simplex (Herring worm)
A0A0M3JF26	SERPIN domain-containing protein	ASIM_LOCUS6008	Anisakis simplex (Herring worm)
A0A0M3JEY8	Uncharacterized protein	ASIM_LOCUS5973	Anisakis simplex (Herring worm)
A0A0M3JEM2	Uncharacterized protein	ASIM_LOCUS5852	Anisakis simplex (Herring worm)
A0A0M3JEL6	Globin-like protein (inferred by orthology to a C. elegans protein)	ASIM_LOCUS5847	Anisakis simplex (Herring worm)
A0A0M3JDT4	Uncharacterized protein		Anisakis simplex (Herring worm)
A0A0M3JDR4	Alpha-1,4 glucan phosphorylase (EC 2.4.1.1)	ASIM_LOCUS5543	Anisakis simplex (Herring worm)
A0A0M3JDM9	Uncharacterized protein	ASIM_LOCUS5509	Anisakis simplex (Herring worm)
A0A0M3JDM2	Uncharacterized protein	ASIM_LOCUS5503	Anisakis simplex (Herring worm)
A0A0M3JDJ4	Probable ubiquitin-conjugating enzyme protein 17 (inferred by orthology to a C. elegans protein)		Anisakis simplex (Herring worm)
A0A0M3JDJ0	Uncharacterized protein	ASIM_LOCUS5473	Anisakis simplex (Herring worm)
A0A0M3JD75	Uncharacterized protein		Anisakis simplex (Herring worm)
A0A0M3JD61	Methylmalonyl-CoA epimerase, mitochondrial (inferred by orthology to a human protein)	ASIM_LOCUS3889 ASIM_LOCUS5344	Anisakis simplex (Herring worm)
A0A0M3JCV3	KASH_CCD domain-containing protein	ASIM_LOCUS5235	Anisakis simplex (Herring worm)
A0A0M3JCM7	Uncharacterized protein		Anisakis simplex (Herring worm)
A0A0M3JC40	Glycine dehydrogenase (decarboxylating), mitochondrial (inferred by orthology to a human protein)	ASIM_LOCUS4975	Anisakis simplex (Herring worm)
A0A0M3JBL0	Chaperonin homolog Hsp-60, mitochondrial (inferred by orthology to a C. elegans protein)		Anisakis simplex (Herring worm)
A0A0M3JBK1	Aldedh domain-containing protein		Anisakis simplex (Herring worm)
A0A0M3JB20	Dihydrolipoyl dehydrogenase, mitochondrial (inferred by orthology to a C. elegans protein)	ASIM_LOCUS4602	Anisakis simplex (Herring worm)
A0A0M3JAI6	IF rod domain-containing protein	ASIM_LOCUS4414	Anisakis simplex (Herring worm)
A0A0M3JAH1	Intermediate filament protein ifb-1 (inferred by orthology to a C. elegans protein)		Anisakis simplex (Herring worm)
A0A0M3JAH0	Pepsin-I3 domain-containing protein		Anisakis simplex (Herring worm)
A0A0M3JAF3	Uncharacterized protein	ASIM_LOCUS4386	Anisakis simplex (Herring worm)
A0A0M3JAC3	Troponin T, skeletal muscle (inferred by orthology to a D. melanogaster protein)		Anisakis simplex (Herring worm)
A0A0M3JA46	Uncharacterized protein	ASIM_LOCUS4279	Anisakis simplex (Herring worm)
A0A0M3JA18	FAD_binding_2 domain-containing protein	ASIM_LOCUS4249	Anisakis simplex (Herring worm)
A0A0M3JA13	Uncharacterized protein	ASIM_LOCUS4245	Anisakis simplex (Herring worm)
A0A0M3JA06	Galectin	ASIM_LOCUS4238	Anisakis simplex (Herring worm)
A0A0M3J9Q1	Ig-like domain-containing protein		Anisakis simplex (Herring worm)
A0A0M3J9M3	Uncharacterized protein	ASIM_LOCUS4105	Anisakis simplex (Herring worm)
A0A0M3J8X8	Pyr_redox_2 domain-containing protein	ASIM_LOCUS3861	Anisakis simplex (Herring worm)
A0A0M3J8T0	Uncharacterized protein	ASIM_LOCUS3811	Anisakis simplex (Herring worm)
A0A0M3J8J2	LIM zinc-binding domain-containing protein	ASIM_LOCUS3726	Anisakis simplex (Herring worm)
A0A0M3J8H0	Uncharacterized protein	ASIM_LOCUS3703	Anisakis simplex (Herring worm)
A0A0M3J7K8	Probable methylmalonyl-CoA mutase, mitochondrial (inferred by orthology to a C. elegans protein)	ASIM_LOCUS3393	Anisakis simplex (Herring worm)
A0A0M3J766	Uncharacterized protein	ASIM_LOCUS3249	Anisakis simplex (Herring worm)
A0A0M3J6N3	Uncharacterized protein	ASIM_LOCUS3067	Anisakis simplex (Herring worm)
A0A0M3J6I4	Uncharacterized protein	ASIM_LOCUS3016	Anisakis simplex (Herring worm)
A0A0M3J6G4	Peptidyl-prolyl cis-trans isomerase (PPIase) (EC 5.2.1.8)		Anisakis simplex (Herring worm)
A0A0M3J6F1	Uncharacterized protein	ASIM_LOCUS2983	Anisakis simplex (Herring worm)
A0A0M3J6C9	Uncharacterized protein	ASIM_LOCUS2962	Anisakis simplex (Herring worm)
A0A0M3J6B6	Putative laminin gamma-1 chain (inferred by orthology to a S. mansoni protein)		Anisakis simplex (Herring worm)
A0A0M3J693	Tropomyosin (inferred by orthology to a C. elegans protein)	ASIM_LOCUS2926	Anisakis simplex (Herring worm)
A0A0M3J625	Uncharacterized protein		Anisakis simplex (Herring worm)
A0A0M3J608	Putative alcohol dehydrogenase (inferred by orthology to a S. mansoni protein)	ASIM_LOCUS2841	Anisakis simplex (Herring worm)
A0A0M3J5Z6	Hsc70-interacting protein (inferred by orthology to a human protein)	ASIM_LOCUS2828	Anisakis simplex (Herring worm)
A0A0M3J5V8	Propionyl-CoA carboxylase beta chain, mitochondrial (inferred by orthology to a human protein)	ASIM_LOCUS2791	Anisakis simplex (Herring worm)
A0A0M3J5G4	Malate dehydrogenase (inferred by orthology to a C. elegans protein)	ASIM_LOCUS2649	Anisakis simplex (Herring worm)
A0A0M3J595	NPA domain-containing protein	ASIM_LOCUS2578	Anisakis simplex (Herring worm)
A0A0M3J570	Uncharacterized protein		Anisakis simplex (Herring worm)
A0A0M3J539	PDZ domain-containing protein	ASIM_LOCUS2520	Anisakis simplex (Herring worm)
A0A0M3J4T5	DUF148 domain-containing protein		Anisakis simplex (Herring worm)
A0A0M3J4T4	Uncharacterized protein		Anisakis simplex (Herring worm)
A0A0M3J4K7	Uncharacterized protein		Anisakis simplex (Herring worm)
A0A0M3J4D2	Uncharacterized protein		Anisakis simplex (Herring worm)
A0A0M3J479	Uncharacterized protein	ASIM_LOCUS2212 ASIM_LOCUS3834	Anisakis simplex (Herring worm)
A0A0M3J3L5	Uncharacterized protein	ASIM_LOCUS1998	Anisakis simplex (Herring worm)
A0A0M3J349	DUF4440 domain-containing protein	ASIM_LOCUS1832	Anisakis simplex (Herring worm)
A0A0M3J329	Microtubule-associated protein futsch (inferred by orthology to a D. melanogaster protein)	ASIM_LOCUS1812	Anisakis simplex (Herring worm)
A0A0M3J310	Uncharacterized protein		Anisakis simplex (Herring worm)
A0A0M3J2W3	Probable peroxiredoxin prdx-3 (inferred by orthology to a C. elegans protein)		Anisakis simplex (Herring worm)
A0A0M3J2S6	Uncharacterized protein		Anisakis simplex (Herring worm)
A0A0M3J2S3	Uncharacterized protein	ASIM_LOCUS1706	Anisakis simplex (Herring worm)
A0A0M3J2Q2	Properdin (inferred by orthology to a human protein)	ASIM_LOCUS1685	Anisakis simplex (Herring worm)
A0A0M3J2I7	60S ribosomal protein L18a (inferred by orthology to a C. elegans protein)	ASIM_LOCUS1621	Anisakis simplex (Herring worm)
A0A0M3J2C0	Aminomethyltransferase, mitochondrial (inferred by orthology to a human protein)		Anisakis simplex (Herring worm)
A0A0M3J1U4	Uncharacterized protein	ASIM_LOCUS1377	Anisakis simplex (Herring worm)
A0A0M3J1U3	Uncharacterized protein	ASIM_LOCUS1376	Anisakis simplex (Herring worm)
A0A0M3J1T3	Uncharacterized protein	ASIM_LOCUS1366	Anisakis simplex (Herring worm)
A0A0M3J1S0	IF rod domain-containing protein	ASIM_LOCUS1354	Anisakis simplex (Herring worm)
A0A0M3J1J1	Phosphatidylethanolamine-binding protein homolog (inferred by orthology to a C. elegans protein)	ASIM_LOCUS1274	Anisakis simplex (Herring worm)
A0A0M3J1F4	Uncharacterized protein	ASIM_LOCUS1236	Anisakis simplex (Herring worm)
A0A0M3J183	Uncharacterized protein	ASIM_LOCUS1166	Anisakis simplex (Herring worm)
A0A0M3J159	SHSP domain-containing protein	ASIM_LOCUS1142	Anisakis simplex (Herring worm)
A0A0M3J0T6	14-3-3-like protein 2 (inferred by orthology to a C. elegans protein)	ASIM_LOCUS1019	Anisakis simplex (Herring worm)
A0A0M3J0R4	Uncharacterized protein	ASIM_LOCUS997	Anisakis simplex (Herring worm)
A0A0M3J0N5	UBA_e1_C domain-containing protein	ASIM_LOCUS968	Anisakis simplex (Herring worm)
A0A0M3J0M4	Putative actin (inferred by orthology to a S. mansoni protein)	ASIM_LOCUS957	Anisakis simplex (Herring worm)
A0A0M3J0G5	Probable fumarate hydratase, mitochondrial (inferred by orthology to a C. elegans protein)	ASIM_LOCUS898	Anisakis simplex (Herring worm)
A0A0M3J0C8	Lipase_3 domain-containing protein	ASIM_LOCUS861	Anisakis simplex (Herring worm)
A0A0M3IZV9	Col_cuticle_N domain-containing protein	ASIM_LOCUS692	Anisakis simplex (Herring worm)
A0A0M3IZU8	Uncharacterized protein	ASIM_LOCUS681	Anisakis simplex (Herring worm)
A0A0M3IZT4	AcetylCoA_hyd_C domain-containing protein	ASIM_LOCUS667	Anisakis simplex (Herring worm)
A0A0M3IZR8	40S ribosomal protein S28 (inferred by orthology to a C. elegans protein)	ASIM_LOCUS651	Anisakis simplex (Herring worm)
A0A0M3IZR0	L-2-hydroxyglutarate dehydrogenase, mitochondrial (inferred by orthology to a human protein)	ASIM_LOCUS643	Anisakis simplex (Herring worm)
A0A0M3IZQ3	EF-hand domain-containing protein	ASIM_LOCUS636	Anisakis simplex (Herring worm)
A0A0M3IZP0	Uncharacterized protein	ASIM_LOCUS623	Anisakis simplex (Herring worm)
A0A0M3IZK3	Tubulin beta chain	ASIM_LOCUS586	Anisakis simplex (Herring worm)
A0A0M3IZH8	60S ribosomal protein L13a (inferred by orthology to a C. elegans protein)		Anisakis simplex (Herring worm)
A0A0M3IZF7	Uncharacterized protein	ASIM_LOCUS540	Anisakis simplex (Herring worm)
A0A0M3IZC6	Glutamate dehydrogenase, mitochondrial (inferred by orthology to a D. melanogaster protein)		Anisakis simplex (Herring worm)
A0A0M3IZ99	Glucose-6-phosphate isomerase (EC 5.3.1.9)	ASIM_LOCUS482	Anisakis simplex (Herring worm)
A0A0M3IZ89	Basement membrane proteoglycan (inferred by orthology to a C. elegans protein)	ASIM_LOCUS472	Anisakis simplex (Herring worm)
A0A0M3IZ51	Uncharacterized protein		Anisakis simplex (Herring worm)
A0A0M3IZ21	Apolipoprotein B-100 (inferred by orthology to a human protein)	ASIM_LOCUS404	Anisakis simplex (Herring worm)
A0A0M3IYY5	Uncharacterized protein	ASIM_LOCUS368	Anisakis simplex (Herring worm)
A0A0M3IYX4	40S ribosomal protein S12	ASIM_LOCUS357	Anisakis simplex (Herring worm)
A0A0M3IYV2	60S ribosomal protein L17 (inferred by orthology to a C. elegans protein)	ASIM_LOCUS335	Anisakis simplex (Herring worm)
A0A0M3IYQ5	Glutamate dehydrogenase, mitochondrial (inferred by orthology to a D. melanogaster protein)	ASIM_LOCUS288	Anisakis simplex (Herring worm)
A0A0M3IYN1	Vitellogenin domain-containing protein	ASIM_LOCUS264	Anisakis simplex (Herring worm)
A0A0M3IYH2	Apolipophorins (inferred by orthology to a D. melanogaster protein)	ASIM_LOCUS205	Anisakis simplex (Herring worm)
A0A0M3IY31	Phosphoglucomutase (inferred by orthology to a D. melanogaster protein) (Phosphoglucomutase 1)	PGM1 ASIM_LOCUS59	Anisakis simplex (Herring worm)
A0A0M3IXZ4	Apolipophorins (inferred by orthology to a D. melanogaster protein)	ASIM_LOCUS19	Anisakis simplex (Herring worm)
A0A097IYF9	Protein disulfide-isomerase (EC 5.3.4.1)	PDI ASIM_LOCUS12871	Anisakis simplex (Herring worm)

## Sheet: Functional analysis 
Results of the functional analysis of all autoclave-resistant proteins of A. simplex
SeqName	#GO	GO IDs	GO Names	Enzyme Codes	Enzyme Names	InterPro IDs	InterPro GO IDs	InterPro GO Names
tr|A0A0M3J0T6|A0A0M3J0T6_ANISI	47	P:GO:0001708; P:GO:0003016; P:GO:0006611; P:GO:0006626; P:GO:0006911; P:GO:0007346; P:GO:0008039; P:GO:0008340; P:GO:0009949; P:GO:0010070; P:GO:0010286; P:GO:0030324; P:GO:0035046; P:GO:0035148; P:GO:0035308; P:GO:0040024; P:GO:0042308; P:GO:0042493; P:GO:0043066; P:GO:0043085; P:GO:0045167; P:GO:0045744; P:GO:0045892; P:GO:0051220; P:GO:0051321; P:GO:0051683; P:GO:0070372; P:GO:0090128; P:GO:00…	P:cell fate specification; P:respiratory system process; P:protein export from nucleus; P:protein targeting to mitochondrion; P:phagocytosis, engulfment; P:regulation of mitotic cell cycle; P:synaptic target recognition; P:determination of adult lifespan; P:polarity specification of anterior/posterior axis; P:zygote asymmetric cell division; P:heat acclimation; P:lung development; P:pronuclear mi…			Coil (COILS); Coil (COILS); Coil (COILS); IPR000308 (PRINTS); IPR036815 (G3DSA:1.20.190.GENE3D); IPR023410 (PFAM); IPR036815 (G3DSA:1.20.190.GENE3D); PTHR18860:SF21 (PANTHER); IPR000308 (PANTHER); IPR023409 (PROSITE_PATTERNS); IPR036815 (SUPERFAMILY); IPR036815 (SUPERFAMILY)	no GO terms	no GO terms
tr|A0A0M3KG34|A0A0M3KG34_ANISI	14	P:GO:0001822; P:GO:0001889; P:GO:0006081; P:GO:0042136; P:GO:0042445; P:GO:0045329; P:GO:0051289; P:GO:0055114; F:GO:0019145; F:GO:0042802; F:GO:0043176; F:GO:0047105; F:GO:0051287; C:GO:0005829	P:kidney development; P:liver development; P:cellular aldehyde metabolic process; P:neurotransmitter biosynthetic process; P:hormone metabolic process; P:carnitine biosynthetic process; P:protein homotetramerization; P:oxidation-reduction process; F:aminobutyraldehyde dehydrogenase activity; F:identical protein binding; F:amine binding; F:4-trimethylammoniobutyraldehyde dehydrogenase activity; F:…	EC:1.2.1.47; EC:1.2.1.5; EC:1.2.1.19; EC:1.2.1.3	4-trimethylammoniobutyraldehyde dehydrogenase; Aldehyde dehydrogenase (NAD(P)(+)); Aminobutyraldehyde dehydrogenase; Aldehyde dehydrogenase (NAD(+))
tr|A0A0M3K8L6|A0A0M3K8L6_ANISI	1	F:GO:0019841	F:retinol binding			IPR038289 (G3DSA:1.10.533.GENE3D); IPR032487 (PFAM)	no GO terms	no GO terms
tr|A0A0M3K2N9|A0A0M3K2N9_ANISI	26	P:GO:0001889; P:GO:0005978; P:GO:0006111; P:GO:0007584; P:GO:0009409; P:GO:0009791; P:GO:0019254; P:GO:0033539; P:GO:0042493; P:GO:0042594; P:GO:0045329; P:GO:0046359; P:GO:0046688; P:GO:0051262; P:GO:0051384; P:GO:0051793; P:GO:0055007; F:GO:0000062; F:GO:0004085; F:GO:0016853; F:GO:0042802; F:GO:0050660; F:GO:0070991; C:GO:0005759; C:GO:0030424; C:GO:0031966	P:liver development; P:glycogen biosynthetic process; P:regulation of gluconeogenesis; P:response to nutrient; P:response to cold; P:post-embryonic development; P:carnitine metabolic process, CoA-linked; P:fatty acid beta-oxidation using acyl-CoA dehydrogenase; P:response to drug; P:response to starvation; P:carnitine biosynthetic process; P:butyrate catabolic process; P:response to copper ion; P…	EC:1.3.99; EC:1.3.99.3; EC:1.3.8.1	Acting on the CH-CH group of donors; Acting on the CH-CH group of donors; Short-chain acyl-CoA dehydrogenase	IPR009075 (PFAM); G3DSA:1.20.140.10 (GENE3D); IPR037069 (G3DSA:1.10.540.GENE3D); G3DSA:2.40.110.10 (GENE3D); IPR006091 (PFAM); G3DSA:2.40.110.10 (GENE3D); IPR037069 (G3DSA:1.10.540.GENE3D); IPR013786 (PFAM); PTHR43516 (PANTHER); PTHR43516:SF5 (PANTHER); IPR006089 (PROSITE_PATTERNS); IPR006089 (PROSITE_PATTERNS); IPR009100 (SUPERFAMILY); IPR036250 (SUPERFAMILY); IPR009100 (SUPERFAMILY)	P:GO:0055114; F:GO:0003995; F:GO:0016627; F:GO:0050660	P:oxidation-reduction process; F:acyl-CoA dehydrogenase activity; F:oxidoreductase activity, acting on the CH-CH group of donors; F:flavin adenine dinucleotide binding
tr|A0A158PNN8|A0A158PNN8_ANISI	8	P:GO:0030154; P:GO:0048856; P:GO:0050794; P:GO:0051704; P:GO:0051716; F:GO:0000062; C:GO:0005737; C:GO:0043227	P:cell differentiation; P:anatomical structure development; P:regulation of cellular process; P:multi-organism process; P:cellular response to stimulus; F:fatty-acyl-CoA binding; C:cytoplasm; C:membrane-bounded organelle			IPR014352 (G3DSA:1.20.80.GENE3D); IPR000582 (PFAM); PTHR23310 (PANTHER); PTHR23310:SF94 (PANTHER); IPR000582 (PROSITE_PROFILES); IPR035984 (SUPERFAMILY)	F:GO:0000062	F:fatty-acyl-CoA binding
tr|A0A0M3JYL8|A0A0M3JYL8_ANISI	38	P:GO:0001662; P:GO:0001942; P:GO:0006469; P:GO:0006637; P:GO:0006641; P:GO:0006694; P:GO:0006974; P:GO:0007611; P:GO:0008340; P:GO:0014009; P:GO:0018345; P:GO:0019915; P:GO:0021670; P:GO:0030157; P:GO:0030435; P:GO:0031154; P:GO:0031670; P:GO:0031999; P:GO:0032228; P:GO:0036151; P:GO:0042049; P:GO:0042761; P:GO:0046889; P:GO:0051281; P:GO:0060291; F:GO:0004860; F:GO:0008289; F:GO:0019901; F:GO:00…	P:behavioral fear response; P:hair follicle development; P:negative regulation of protein kinase activity; P:acyl-CoA metabolic process; P:triglyceride metabolic process; P:steroid biosynthetic process; P:cellular response to DNA damage stimulus; P:learning or memory; P:determination of adult lifespan; P:glial cell proliferation; P:protein palmitoylation; P:lipid storage; P:lateral ventricle deve…			IPR000582 (PRINTS); IPR000582 (PFAM); IPR014352 (G3DSA:1.20.80.GENE3D); PTHR23310 (PANTHER); IPR022408 (PROSITE_PATTERNS); IPR000582 (PROSITE_PROFILES); IPR035984 (SUPERFAMILY)	F:GO:0000062	F:fatty-acyl-CoA binding
tr|A0A0M3JUQ3|A0A0M3JUQ3_ANISI	21	P:GO:0000002; P:GO:0001889; P:GO:0006099; P:GO:0006101; P:GO:0006102; P:GO:0006536; P:GO:0019878; P:GO:0035900; P:GO:0044416; F:GO:0003690; F:GO:0003697; F:GO:0003994; F:GO:0005515; F:GO:0008198; F:GO:0047780; F:GO:0051538; F:GO:0051539; C:GO:0005758; C:GO:0005829; C:GO:0042645; C:GO:0062040	P:mitochondrial genome maintenance; P:liver development; P:tricarboxylic acid cycle; P:citrate metabolic process; P:isocitrate metabolic process; P:glutamate metabolic process; P:lysine biosynthetic process via aminoadipic acid; P:response to isolation stress; P:induction by symbiont of host defense response; F:double-stranded DNA binding; F:single-stranded DNA binding; F:aconitate hydratase acti…	EC:4.2.1.3	Aconitate hydratase	IPR001030 (PRINTS); IPR015928 (G3DSA:3.20.19.GENE3D); IPR015931 (G3DSA:3.30.499.GENE3D); IPR015932 (G3DSA:3.40.1060.GENE3D); IPR006248 (TIGRFAM); IPR001030 (PFAM); IPR000573 (PFAM); IPR015931 (G3DSA:3.30.499.GENE3D); PTHR43160 (PANTHER); PTHR43160:SF3 (PANTHER); IPR018136 (PROSITE_PATTERNS); IPR018136 (PROSITE_PATTERNS); cd01578 (CDD); cd01584 (CDD); IPR036008 (SUPERFAMILY); SSF52016 (SUPERFAMILY)	P:GO:0006099; F:GO:0003994; F:GO:0051539	P:tricarboxylic acid cycle; F:aconitate hydratase activity; F:4 iron, 4 sulfur cluster binding
tr|A0A0M3KG28|A0A0M3KG28_ANISI	9	P:GO:0006633; P:GO:0019427; P:GO:0048149; F:GO:0003987; F:GO:0008144; F:GO:0031955; F:GO:0032559; F:GO:0043168; F:GO:0043169	P:fatty acid biosynthetic process; P:acetyl-CoA biosynthetic process from acetate; P:behavioral response to ethanol; F:acetate-CoA ligase activity; F:drug binding; F:short-chain fatty acid-CoA ligase activity; F:adenyl ribonucleotide binding; F:anion binding; F:cation binding	EC:6.2.1.1	Acetate--CoA ligase
tr|A0A0M3J570|A0A0M3J570_ANISI	46	P:GO:0000038; P:GO:0001666; P:GO:0001676; P:GO:0007584; P:GO:0008654; P:GO:0009629; P:GO:0009651; P:GO:0009744; P:GO:0009749; P:GO:0010025; P:GO:0010143; P:GO:0010193; P:GO:0010311; P:GO:0010747; P:GO:0010867; P:GO:0010976; P:GO:0032000; P:GO:0032869; P:GO:0033211; P:GO:0034201; P:GO:0035338; P:GO:0042178; P:GO:0048545; P:GO:0050766; P:GO:0050832; P:GO:0070723; P:GO:0071902; P:GO:0120162; P:GO:20…	P:very long-chain fatty acid metabolic process; P:response to hypoxia; P:long-chain fatty acid metabolic process; P:response to nutrient; P:phospholipid biosynthetic process; P:response to gravity; P:response to salt stress; P:response to sucrose; P:response to glucose; P:wax biosynthetic process; P:cutin biosynthetic process; P:response to ozone; P:lateral root formation; P:positive regulation o…	EC:6.2.1.24; EC:6.2.1.3; EC:6.2.1.1; EC:6.2.1.15	Phytanate--CoA ligase; Long-chain-fatty-acid--CoA ligase; Acetate--CoA ligase; Arachidonate--CoA ligase	PTHR43272 (PANTHER); PTHR43272:SF28 (PANTHER); cd05927 (CDD); SSF56801 (SUPERFAMILY)	no GO terms	no GO terms
tr|A0A0M3J0M4|A0A0M3J0M4_ANISI	46	P:GO:0000281; P:GO:0001738; P:GO:0006338; P:GO:0007111; P:GO:0007291; P:GO:0007409; P:GO:0010628; P:GO:0030335; P:GO:0030866; P:GO:0032507; P:GO:0035148; P:GO:0038096; P:GO:0045214; P:GO:0048488; P:GO:0051492; P:GO:0051592; P:GO:0071346; P:GO:0090303; P:GO:0098974; P:GO:0120192; P:GO:0150111; P:GO:1902396; P:GO:1903076; F:GO:0005524; F:GO:0019894; F:GO:0019901; F:GO:0031625; F:GO:0042802; F:GO:00…	P:mitotic cytokinesis; P:morphogenesis of a polarized epithelium; P:chromatin remodeling; P:meiosis II cytokinesis; P:sperm individualization; P:axonogenesis; P:positive regulation of gene expression; P:positive regulation of cell migration; P:cortical actin cytoskeleton organization; P:maintenance of protein location in cell; P:tube formation; P:Fc-gamma receptor signaling pathway involved in ph…			IPR004000 (PRINTS); IPR004000 (PFAM); G3DSA:3.30.420.40 (GENE3D); G3DSA:3.30.420.40 (GENE3D); G3DSA:3.90.640.10 (GENE3D); IPR004000 (PANTHER); PTHR11937:SF240 (PANTHER); IPR004001 (PROSITE_PATTERNS); IPR020902 (PROSITE_PATTERNS); IPR004001 (PROSITE_PATTERNS); cd00012 (CDD); SSF53067 (SUPERFAMILY); SSF53067 (SUPERFAMILY)	no GO terms	no GO terms
tr|A0A0M3KB40|A0A0M3KB40_ANISI	37	P:GO:0000281; P:GO:0006338; P:GO:0007111; P:GO:0007291; P:GO:0007409; P:GO:0030033; P:GO:0030536; P:GO:0030866; P:GO:0032507; P:GO:0035148; P:GO:0048488; P:GO:0048870; P:GO:0098974; P:GO:0150111; P:GO:1903076; P:GO:1904000; F:GO:0005524; F:GO:0019894; F:GO:0019901; F:GO:0042802; F:GO:0098973; C:GO:0005829; C:GO:0005884; C:GO:0005886; C:GO:0005911; C:GO:0005925; C:GO:0030027; C:GO:0030424; C:GO:00…	P:mitotic cytokinesis; P:chromatin remodeling; P:meiosis II cytokinesis; P:sperm individualization; P:axonogenesis; P:microvillus assembly; P:larval feeding behavior; P:cortical actin cytoskeleton organization; P:maintenance of protein location in cell; P:tube formation; P:synaptic vesicle endocytosis; P:cell motility; P:postsynaptic actin cytoskeleton organization; P:regulation of transepithelia…			IPR004000 (PRINTS); G3DSA:3.90.640.10 (GENE3D); IPR004000 (PFAM); G3DSA:3.30.420.40 (GENE3D); G3DSA:3.30.420.40 (GENE3D); PTHR11937:SF162 (PANTHER); IPR004000 (PANTHER); IPR020902 (PROSITE_PATTERNS); IPR004001 (PROSITE_PATTERNS); IPR004001 (PROSITE_PATTERNS); cd00012 (CDD); SSF53067 (SUPERFAMILY); SSF53067 (SUPERFAMILY)	no GO terms	no GO terms
tr|A0A0M3K7Q0|A0A0M3K7Q0_ANISI	89	P:GO:0001649; P:GO:0001666; P:GO:0007016; P:GO:0014728; P:GO:0014732; P:GO:0014883; P:GO:0014894; P:GO:0030035; P:GO:0030049; P:GO:0030168; P:GO:0030522; P:GO:0030865; P:GO:0031448; P:GO:0031532; P:GO:0036344; P:GO:0042391; P:GO:0042981; P:GO:0043462; P:GO:0045214; P:GO:0045820; P:GO:0048041; P:GO:0048549; P:GO:0048633; P:GO:0048743; P:GO:0051017; P:GO:0051271; P:GO:0051272; P:GO:0051289; P:GO:00…	P:osteoblast differentiation; P:response to hypoxia; P:cytoskeletal anchoring at plasma membrane; P:regulation of the force of skeletal muscle contraction; P:skeletal muscle atrophy; P:transition between fast and slow fiber; P:response to denervation involved in regulation of muscle adaptation; P:microspike assembly; P:muscle filament sliding; P:platelet activation; P:intracellular receptor signa…			Coil (COILS); IPR014837 (PFAM); G3DSA:1.10.238.10 (GENE3D); IPR002017 (PFAM); G3DSA:1.20.58.60 (GENE3D); G3DSA:1.10.238.10 (GENE3D); PTHR11915 (PANTHER); PTHR11915:SF425 (PANTHER); IPR002048 (PROSITE_PROFILES); IPR002048 (PROSITE_PROFILES); IPR002048 (CDD); IPR011992 (SUPERFAMILY); IPR011992 (SUPERFAMILY); SSF46966 (SUPERFAMILY)	F:GO:0005509; F:GO:0005515	F:calcium ion binding; F:protein binding
tr|A0A0M3K916|A0A0M3K916_ANISI	112	P:GO:0001649; P:GO:0001666; P:GO:0002576; P:GO:0014728; P:GO:0014732; P:GO:0014883; P:GO:0014894; P:GO:0015031; P:GO:0030035; P:GO:0030049; P:GO:0030050; P:GO:0030220; P:GO:0030335; P:GO:0030865; P:GO:0031448; P:GO:0031532; P:GO:0033209; P:GO:0035357; P:GO:0042391; P:GO:0042981; P:GO:0043462; P:GO:0045214; P:GO:0045820; P:GO:0046928; P:GO:0048041; P:GO:0048384; P:GO:0048549; P:GO:0048633; P:GO:00…	P:osteoblast differentiation; P:response to hypoxia; P:platelet degranulation; P:regulation of the force of skeletal muscle contraction; P:skeletal muscle atrophy; P:transition between fast and slow fiber; P:response to denervation involved in regulation of muscle adaptation; P:protein transport; P:microspike assembly; P:muscle filament sliding; P:vesicle transport along actin filament; P:platele…			IPR002017 (PFAM); G3DSA:1.20.58.60 (GENE3D); G3DSA:1.20.58.60 (GENE3D); IPR001715 (PFAM); IPR036872 (G3DSA:1.10.418.GENE3D); PTHR23167:SF38 (PANTHER); PTHR23167 (PANTHER); PTHR23167 (PANTHER); PTHR23167:SF38 (PANTHER); IPR001589 (PROSITE_PATTERNS); IPR001589 (PROSITE_PATTERNS); IPR001715 (PROSITE_PROFILES); IPR001715 (PROSITE_PROFILES); IPR001715 (CDD); IPR001715 (CDD); cd00176 (CDD); SSF46966 (S…	F:GO:0005515	F:protein binding
tr|A0A0M3KB97|A0A0M3KB97_ANISI	19	P:GO:0000281; P:GO:0006338; P:GO:0007111; P:GO:0007291; P:GO:0030033; P:GO:0030536; P:GO:0030866; P:GO:0032507; P:GO:0035148; P:GO:0040011; P:GO:1904000; F:GO:0005515; F:GO:0005524; C:GO:0005884; C:GO:0031011; C:GO:0035060; C:GO:0097516; C:GO:0099568; C:GO:1990357	P:mitotic cytokinesis; P:chromatin remodeling; P:meiosis II cytokinesis; P:sperm individualization; P:microvillus assembly; P:larval feeding behavior; P:cortical actin cytoskeleton organization; P:maintenance of protein location in cell; P:tube formation; P:locomotion; P:positive regulation of eating behavior; F:protein binding; F:ATP binding; C:actin filament; C:Ino80 complex; C:brahma complex; …			IPR004000 (PRINTS); IPR004000 (PFAM); G3DSA:3.30.420.40 (GENE3D); G3DSA:3.30.420.40 (GENE3D); IPR004000 (PANTHER); PTHR11937:SF404 (PANTHER); IPR020902 (PROSITE_PATTERNS); IPR004001 (PROSITE_PATTERNS); cd00012 (CDD); SSF53067 (SUPERFAMILY)	no GO terms	no GO terms
tr|A0A0M3J608|A0A0M3J608_ANISI	23	P:GO:0003016; P:GO:0006068; P:GO:0006069; P:GO:0007568; P:GO:0008542; P:GO:0010430; P:GO:0032496; P:GO:0045777; P:GO:0046294; P:GO:0051409; P:GO:0051775; P:GO:0080164; P:GO:2000169; F:GO:0004024; F:GO:0004552; F:GO:0005504; F:GO:0008270; F:GO:0009055; F:GO:0018467; F:GO:0042803; F:GO:0051903; F:GO:0080007; C:GO:0005829	P:respiratory system process; P:ethanol catabolic process; P:ethanol oxidation; P:aging; P:visual learning; P:fatty acid omega-oxidation; P:response to lipopolysaccharide; P:positive regulation of blood pressure; P:formaldehyde catabolic process; P:response to nitrosative stress; P:response to redox state; P:regulation of nitric oxide metabolic process; P:regulation of peptidyl-cysteine S-nitrosy…	EC:1.2.1.46; EC:1.2.1.5; EC:1.1.1.284; EC:1.1.1.73; EC:1.2.1.3; EC:1.1.1.1; EC:1.1.1.71	Formaldehyde dehydrogenase; Aldehyde dehydrogenase (NAD(P)(+)); S-(hydroxymethyl)glutathione dehydrogenase; Octanol dehydrogenase; Aldehyde dehydrogenase (NAD(+)); Alcohol dehydrogenase; Alcohol dehydrogenase (NAD(P)(+))
tr|A0A0M3K6Q9|A0A0M3K6Q9_ANISI	25	P:GO:0000002; P:GO:0001889; P:GO:0006091; P:GO:0007568; P:GO:0008284; P:GO:0010667; P:GO:0015866; P:GO:0034599; P:GO:0060546; P:GO:0061051; P:GO:0070555; P:GO:1901029; P:GO:1901679; P:GO:1902109; P:GO:1990830; P:GO:2000277; F:GO:0005471; F:GO:0031625; C:GO:0005741; C:GO:0005743; C:GO:0005887; C:GO:0032592; C:GO:0042645; C:GO:0045121; C:GO:0071817	P:mitochondrial genome maintenance; P:liver development; P:generation of precursor metabolites and energy; P:aging; P:positive regulation of cell population proliferation; P:negative regulation of cardiac muscle cell apoptotic process; P:ADP transport; P:cellular response to oxidative stress; P:negative regulation of necroptotic process; P:positive regulation of cell growth involved in cardiac mu…
tr|A0A0M3JBK1|A0A0M3JBK1_ANISI	36	P:GO:0001822; P:GO:0002072; P:GO:0002138; P:GO:0006069; P:GO:0006730; P:GO:0007626; P:GO:0009258; P:GO:0021768; P:GO:0021983; P:GO:0042472; P:GO:0042493; P:GO:0042574; P:GO:0043065; P:GO:0046654; P:GO:0046655; P:GO:0048386; P:GO:0050885; P:GO:0051289; P:GO:0060013; P:GO:0060166; P:GO:0060324; P:GO:0070384; F:GO:0001758; F:GO:0004028; F:GO:0008802; F:GO:0016155; F:GO:0016742; F:GO:0033721; F:GO:00…	P:kidney development; P:optic cup morphogenesis involved in camera-type eye development; P:retinoic acid biosynthetic process; P:ethanol oxidation; P:one-carbon metabolic process; P:locomotory behavior; P:10-formyltetrahydrofolate catabolic process; P:nucleus accumbens development; P:pituitary gland development; P:inner ear morphogenesis; P:response to drug; P:retinal metabolic process; P:positiv…	EC:1.2.1.36; EC:1.2.1.8; EC:1.2.1.5; EC:1.2.1.4; EC:1.2.1.3; EC:1.5.1.6	Retinal dehydrogenase; Betaine-aldehyde dehydrogenase; Aldehyde dehydrogenase (NAD(P)(+)); Aldehyde dehydrogenase (NADP(+)); Aldehyde dehydrogenase (NAD(+)); Formyltetrahydrofolate dehydrogenase
tr|A0A0M3JD75|A0A0M3JD75_ANISI	13	P:GO:0006081; P:GO:0006554; P:GO:0007605; P:GO:0009269; P:GO:0009651; P:GO:0009737; P:GO:0042426; P:GO:0055114; F:GO:0005515; F:GO:0008802; F:GO:0009013; C:GO:0005759; C:GO:0005829	P:cellular aldehyde metabolic process; P:lysine catabolic process; P:sensory perception of sound; P:response to desiccation; P:response to salt stress; P:response to abscisic acid; P:choline catabolic process; P:oxidation-reduction process; F:protein binding; F:betaine-aldehyde dehydrogenase activity; F:succinate-semialdehyde dehydrogenase [NAD(P)+] activity; C:mitochondrial matrix; C:cytosol	EC:1.2.1.16; EC:1.2.1.8; EC:1.2.1.5; EC:1.2.1.3	Succinate-semialdehyde dehydrogenase (NAD(P)(+)); Betaine-aldehyde dehydrogenase; Aldehyde dehydrogenase (NAD(P)(+)); Aldehyde dehydrogenase (NAD(+))
tr|A0A0M3K444|A0A0M3K444_ANISI	45	P:GO:0001666; P:GO:0002576; P:GO:0006000; P:GO:0006754; P:GO:0006915; P:GO:0006941; P:GO:0007339; P:GO:0007568; P:GO:0008360; P:GO:0009166; P:GO:0009168; P:GO:0009408; P:GO:0010243; P:GO:0014070; P:GO:0019242; P:GO:0019359; P:GO:0030335; P:GO:0030388; P:GO:0030855; P:GO:0031100; P:GO:0032496; P:GO:0034316; P:GO:0035094; P:GO:0042866; P:GO:0043627; P:GO:0046716; P:GO:0051289; P:GO:0061621; F:GO:00…	P:response to hypoxia; P:platelet degranulation; P:fructose metabolic process; P:ATP biosynthetic process; P:apoptotic process; P:striated muscle contraction; P:binding of sperm to zona pellucida; P:aging; P:regulation of cell shape; P:nucleotide catabolic process; P:purine ribonucleoside monophosphate biosynthetic process; P:response to heat; P:response to organonitrogen compound; P:response to …	EC:4.1.2.13	Fructose-bisphosphate aldolase	IPR000741 (PFAM); IPR013785 (G3DSA:3.20.20.GENE3D); PTHR11627:SF3 (PANTHER); PTHR11627 (PANTHER); IPR029768 (PROSITE_PATTERNS); cd00948 (CDD); SSF51569 (SUPERFAMILY)	P:GO:0006096; F:GO:0003824; F:GO:0004332	P:glycolytic process; F:catalytic activity; F:fructose-bisphosphate aldolase activity
tr|A0A0M3JYW9|A0A0M3JYW9_ANISI	42	P:GO:0001666; P:GO:0002576; P:GO:0006000; P:GO:0006754; P:GO:0006915; P:GO:0006941; P:GO:0007339; P:GO:0007568; P:GO:0008360; P:GO:0009408; P:GO:0010243; P:GO:0014070; P:GO:0019242; P:GO:0030335; P:GO:0030388; P:GO:0030855; P:GO:0031100; P:GO:0032496; P:GO:0034316; P:GO:0035094; P:GO:0043627; P:GO:0046716; P:GO:0051289; P:GO:0061621; F:GO:0002020; F:GO:0004332; F:GO:0015631; F:GO:0042802; F:GO:00…	P:response to hypoxia; P:platelet degranulation; P:fructose metabolic process; P:ATP biosynthetic process; P:apoptotic process; P:striated muscle contraction; P:binding of sperm to zona pellucida; P:aging; P:regulation of cell shape; P:response to heat; P:response to organonitrogen compound; P:response to organic cyclic compound; P:methylglyoxal biosynthetic process; P:positive regulation of cell…	EC:4.1.2.13	Fructose-bisphosphate aldolase	IPR000741 (PFAM); IPR013785 (G3DSA:3.20.20.GENE3D); PTHR11627:SF9 (PANTHER); PTHR11627 (PANTHER); IPR029768 (PROSITE_PATTERNS); cd00948 (CDD); SSF51569 (SUPERFAMILY)	P:GO:0006096; F:GO:0003824; F:GO:0004332	P:glycolytic process; F:catalytic activity; F:fructose-bisphosphate aldolase activity
tr|A0A158PNC2|A0A158PNC2_ANISI	64	P:GO:0001933; P:GO:0006928; P:GO:0006997; P:GO:0007010; P:GO:0007097; P:GO:0007517; P:GO:0008016; P:GO:0008284; P:GO:0008285; P:GO:0009605; P:GO:0009628; P:GO:0009968; P:GO:0010256; P:GO:0010468; P:GO:0010880; P:GO:0010975; P:GO:0014819; P:GO:0016192; P:GO:0019722; P:GO:0019953; P:GO:0021987; P:GO:0022607; P:GO:0030855; P:GO:0033043; P:GO:0034613; P:GO:0040011; P:GO:0042060; P:GO:0042063; P:GO:00…	P:negative regulation of protein phosphorylation; P:movement of cell or subcellular component; P:nucleus organization; P:cytoskeleton organization; P:nuclear migration; P:muscle organ development; P:regulation of heart contraction; P:positive regulation of cell population proliferation; P:negative regulation of cell population proliferation; P:response to external stimulus; P:response to abiotic …			Coil (COILS); Coil (COILS); Coil (COILS); Coil (COILS); Coil (COILS); Coil (COILS); Coil (COILS); Coil (COILS); Coil (COILS); Coil (COILS); Coil (COILS); Coil (COILS); Coil (COILS); Coil (COILS); Coil (COILS); Coil (COILS); Coil (COILS); Coil (COILS); Coil (COILS); Coil (COILS); Coil (COILS); Coil (COILS); Coil (COILS); Coil (COILS); Coil (COILS); Coil (COILS); Coil (COILS); Coil (COILS); Coil (C…	F:GO:0005515	F:protein binding
sp|Q7Z1K3|ANIS1_ANISI	6	P:GO:0000902; P:GO:0010951; P:GO:0032504; P:GO:0048598; F:GO:0004867; C:GO:0005604	P:cell morphogenesis; P:negative regulation of endopeptidase activity; P:multicellular organism reproduction; P:embryonic morphogenesis; F:serine-type endopeptidase inhibitor activity; C:basement membrane			IPR002223 (PRINTS); IPR028150 (PFAM); IPR036880 (G3DSA:4.10.410.GENE3D); IPR002223 (PFAM); PTHR47248 (PANTHER); IPR020901 (PROSITE_PATTERNS); IPR002223 (PROSITE_PROFILES); IPR002223 (CDD); IPR036880 (SUPERFAMILY)	F:GO:0004867	F:serine-type endopeptidase inhibitor activity
tr|A0A0M3KA05|A0A0M3KA05_ANISI	2	F:GO:0019865; C:GO:0005576	F:immunoglobulin binding; C:extracellular region			Coil (COILS); IPR003677 (PFAM); PTHR21593 (PANTHER); PTHR21593:SF28 (PANTHER)	no GO terms	no GO terms
sp|A1IKL2|ANIS5_ANISI	3	F:GO:0019863; F:GO:0019864; C:GO:0005615	F:IgE binding; F:IgG binding; C:extracellular space			Coil (COILS); IPR003677 (PFAM); PTHR21593 (PANTHER); PTHR21593:SF28 (PANTHER)	no GO terms	no GO terms
tr|A0A0M3J4T5|A0A0M3J4T5_ANISI	3	F:GO:0019863; F:GO:0019864; C:GO:0005615	F:IgE binding; F:IgG binding; C:extracellular space			Coil (COILS); IPR003677 (PFAM); PTHR21593 (PANTHER); PTHR21593:SF28 (PANTHER)	no GO terms	no GO terms
tr|A0A0M3J8H0|A0A0M3J8H0_ANISI	4	F:GO:0019863; F:GO:0019864; C:GO:0005576; C:GO:0005615	F:IgE binding; F:IgG binding; C:extracellular region; C:extracellular space			no IPS match	no IPS match	no IPS match
tr|A0A0M3JYB5|A0A0M3JYB5_ANISI	102	P:GO:0000281; P:GO:0003283; P:GO:0006357; P:GO:0006471; P:GO:0006779; P:GO:0006796; P:GO:0006887; P:GO:0006888; P:GO:0006897; P:GO:0007016; P:GO:0007411; P:GO:0007528; P:GO:0010557; P:GO:0010628; P:GO:0010638; P:GO:0010650; P:GO:0010881; P:GO:0010960; P:GO:0019228; P:GO:0030913; P:GO:0031328; P:GO:0033292; P:GO:0034112; P:GO:0034394; P:GO:0036309; P:GO:0036371; P:GO:0042981; P:GO:0043001; P:GO:00…	P:mitotic cytokinesis; P:atrial septum development; P:regulation of transcription by RNA polymerase II; P:protein ADP-ribosylation; P:porphyrin-containing compound biosynthetic process; P:phosphate-containing compound metabolic process; P:exocytosis; P:endoplasmic reticulum to Golgi vesicle-mediated transport; P:endocytosis; P:cytoskeletal anchoring at plasma membrane; P:axon guidance; P:neuromus…
tr|A0A0M3KG10|A0A0M3KG10_ANISI						mobidb-lite (MOBIDB_LITE)	no GO terms	no GO terms
tr|A0A0M3JAF3|A0A0M3JAF3_ANISI	3	P:GO:0007049; C:GO:0000776; C:GO:0015630	P:cell cycle; C:kinetochore; C:microtubule cytoskeleton			Coil (COILS); PTHR23159 (PANTHER); PTHR23159:SF31 (PANTHER)	no GO terms	no GO terms
tr|A0A0M3JFS7|A0A0M3JFS7_ANISI	6	P:GO:0051301; P:GO:0051321; C:GO:0000777; C:GO:0005737; C:GO:0005815; C:GO:0005819	P:cell division; P:meiotic cell cycle; C:condensed chromosome kinetochore; C:cytoplasm; C:microtubule organizing center; C:spindle			Coil (COILS); PF15035 (PFAM)	no GO terms	no GO terms
tr|A0A0M3JDT4|A0A0M3JDT4_ANISI	3	P:GO:0007049; C:GO:0000776; C:GO:0015630	P:cell cycle; C:kinetochore; C:microtubule cytoskeleton			Coil (COILS)	no GO terms	no GO terms
tr|A0A0M3KGS5|A0A0M3KGS5_ANISI	3	P:GO:0007049; C:GO:0000776; C:GO:0015630	P:cell cycle; C:kinetochore; C:microtubule cytoskeleton			Coil (COILS)	no GO terms	no GO terms
tr|A0A0M3KJI4|A0A0M3KJI4_ANISI	1	C:GO:0005694	C:chromosome			Coil (COILS); Coil (COILS); Coil (COILS); PTHR23159 (PANTHER); PTHR23159:SF31 (PANTHER)	no GO terms	no GO terms
tr|A0A0M3KDA9|A0A0M3KDA9_ANISI	1	C:GO:0005694	C:chromosome			Coil (COILS); Coil (COILS); PF15035 (PFAM)	no GO terms	no GO terms
tr|A0A0M3K3J2|A0A0M3K3J2_ANISI	1	C:GO:0005694	C:chromosome			Coil (COILS); Coil (COILS); Coil (COILS); Coil (COILS); Coil (COILS); Coil (COILS); Coil (COILS); Coil (COILS); Coil (COILS); Coil (COILS); PF15035 (PFAM); mobidb-lite (MOBIDB_LITE); mobidb-lite (MOBIDB_LITE); mobidb-lite (MOBIDB_LITE); mobidb-lite (MOBIDB_LITE); PTHR23159 (PANTHER); PTHR23159:SF31 (PANTHER); SSF90257 (SUPERFAMILY); SSF57997 (SUPERFAMILY)	no GO terms	no GO terms
tr|A0A0M3JY26|A0A0M3JY26_ANISI	32	P:GO:0007219; P:GO:0010033; P:GO:0010629; P:GO:0030855; P:GO:0032088; P:GO:0032506; P:GO:0032879; P:GO:0043086; P:GO:0043652; P:GO:0048523; P:GO:0051241; P:GO:0065008; F:GO:0001786; F:GO:0005509; F:GO:0005544; F:GO:0005545; F:GO:0008201; F:GO:0008429; F:GO:0035374; F:GO:0042802; F:GO:0044548; F:GO:0048306; F:GO:0051059; C:GO:0005576; C:GO:0005635; C:GO:0005654; C:GO:0005819; C:GO:0005829; C:GO:00…	P:Notch signaling pathway; P:response to organic substance; P:negative regulation of gene expression; P:epithelial cell differentiation; P:negative regulation of NF-kappaB transcription factor activity; P:cytokinetic process; P:regulation of localization; P:negative regulation of catalytic activity; P:engulfment of apoptotic cell; P:negative regulation of cellular process; P:negative regulation o…			IPR001464 (PRINTS); IPR037104 (G3DSA:1.10.220.GENE3D); IPR037104 (G3DSA:1.10.220.GENE3D); IPR037104 (G3DSA:1.10.220.GENE3D); IPR018502 (PFAM); PTHR10502 (PANTHER); PTHR10502:SF140 (PANTHER); IPR018252 (PROSITE_PATTERNS); IPR018252 (PROSITE_PATTERNS); IPR037104 (SUPERFAMILY)	F:GO:0005509; F:GO:0005544	F:calcium ion binding; F:calcium-dependent phospholipid binding
tr|A0A0M3K7C2|A0A0M3K7C2_ANISI	73	P:GO:0003418; P:GO:0006914; P:GO:0007049; P:GO:0008360; P:GO:0009651; P:GO:0010629; P:GO:0021766; P:GO:0030195; P:GO:0030855; P:GO:0031100; P:GO:0031214; P:GO:0042997; P:GO:0042998; P:GO:0043065; P:GO:0043312; P:GO:0045766; P:GO:0051054; P:GO:0051091; P:GO:0051283; P:GO:0051301; P:GO:0051384; P:GO:0051592; P:GO:0061024; P:GO:0070509; P:GO:0070588; P:GO:0070848; P:GO:0071284; P:GO:0097066; P:GO:00…	P:growth plate cartilage chondrocyte differentiation; P:autophagy; P:cell cycle; P:regulation of cell shape; P:response to salt stress; P:negative regulation of gene expression; P:hippocampus development; P:negative regulation of blood coagulation; P:epithelial cell differentiation; P:animal organ regeneration; P:biomineral tissue development; P:negative regulation of Golgi to plasma membrane pro…	EC:7.2.2.10	P-type Ca(2+) transporter
tr|A0A0M3JHY6|A0A0M3JHY6_ANISI	56	P:GO:0006909; P:GO:0008360; P:GO:0009651; P:GO:0010629; P:GO:0010797; P:GO:0030011; P:GO:0030195; P:GO:0032506; P:GO:0042997; P:GO:0042998; P:GO:0043065; P:GO:0048190; P:GO:0051283; P:GO:0051592; P:GO:0051649; P:GO:0071284; P:GO:0097066; P:GO:0097211; P:GO:1901317; P:GO:1902721; F:GO:0001786; F:GO:0003779; F:GO:0005262; F:GO:0005388; F:GO:0005509; F:GO:0005544; F:GO:0008201; F:GO:0008429; F:GO:00…	P:phagocytosis; P:regulation of cell shape; P:response to salt stress; P:negative regulation of gene expression; P:regulation of multivesicular body size involved in endosome transport; P:maintenance of cell polarity; P:negative regulation of blood coagulation; P:cytokinetic process; P:negative regulation of Golgi to plasma membrane protein transport; P:positive regulation of Golgi to plasma memb…	EC:7.2.2.10	P-type Ca(2+) transporter	IPR018502 (PFAM); IPR037104 (G3DSA:1.10.220.GENE3D); IPR037104 (G3DSA:1.10.220.GENE3D); PTHR10502 (PANTHER); PTHR10502:SF140 (PANTHER); IPR037104 (SUPERFAMILY)	F:GO:0005509; F:GO:0005544	F:calcium ion binding; F:calcium-dependent phospholipid binding
tr|A0A0M3KEA7|A0A0M3KEA7_ANISI	9	P:GO:0006167; P:GO:0006172; P:GO:0006754; P:GO:0006915; P:GO:0015967; F:GO:0000166; F:GO:0004081; F:GO:0005515; F:GO:0043135	P:AMP biosynthetic process; P:ADP biosynthetic process; P:ATP biosynthetic process; P:apoptotic process; P:diadenosine tetraphosphate catabolic process; F:nucleotide binding; F:bis(5'-nucleosyl)-tetraphosphatase (asymmetrical) activity; F:protein binding; F:5-phosphoribosyl 1-pyrophosphate pyrophosphatase activity	EC:3.6.1.9; EC:3.6.1.17	Nucleotide diphosphatase; Bis(5'-nucleosyl)-tetraphosphatase (asymmetrical)
tr|A0A0M3JAH0|A0A0M3JAH0_ANISI	5	P:GO:0010466; P:GO:0010951; F:GO:0019828; F:GO:0030414; C:GO:0005576	P:negative regulation of peptidase activity; P:negative regulation of endopeptidase activity; F:aspartic-type endopeptidase inhibitor activity; F:peptidase inhibitor activity; C:extracellular region			IPR038412 (G3DSA:3.30.1120.GENE3D); IPR038412 (G3DSA:3.30.1120.GENE3D); IPR010480 (PFAM); SSF55149 (SUPERFAMILY)	no GO terms	no GO terms
tr|A0A0M3IXZ4|A0A0M3IXZ4_ANISI	18	P:GO:0006629; P:GO:0007275; P:GO:0009987; P:GO:0010033; P:GO:0015918; P:GO:0022414; P:GO:0032370; P:GO:0034196; P:GO:0051704; P:GO:0065008; F:GO:0005319; F:GO:0008289; F:GO:0043167; F:GO:0070325; C:GO:0005886; C:GO:0031410; C:GO:0034358; C:GO:0045178	P:lipid metabolic process; P:multicellular organism development; P:cellular process; P:response to organic substance; P:sterol transport; P:reproductive process; P:positive regulation of lipid transport; P:acylglycerol transport; P:multi-organism process; P:regulation of biological quality; F:lipid transporter activity; F:lipid binding; F:ion binding; F:lipoprotein particle receptor binding; C:pl…
tr|A0A0M3IYH2|A0A0M3IYH2_ANISI	19	P:GO:0006629; P:GO:0007275; P:GO:0010033; P:GO:0015918; P:GO:0022414; P:GO:0032370; P:GO:0034196; P:GO:0050794; P:GO:0051704; P:GO:0051716; P:GO:1901700; F:GO:0005319; F:GO:0008289; F:GO:0043167; F:GO:0070325; C:GO:0005886; C:GO:0031410; C:GO:0034358; C:GO:0045178	P:lipid metabolic process; P:multicellular organism development; P:response to organic substance; P:sterol transport; P:reproductive process; P:positive regulation of lipid transport; P:acylglycerol transport; P:regulation of cellular process; P:multi-organism process; P:cellular response to stimulus; P:response to oxygen-containing compound; F:lipid transporter activity; F:lipid binding; F:ion b…
tr|A0A0M3K016|A0A0M3K016_ANISI	31	P:GO:0005513; P:GO:0007389; P:GO:0008285; P:GO:0010649; P:GO:0010881; P:GO:0031585; P:GO:0031647; P:GO:0032237; P:GO:0033198; P:GO:0035108; P:GO:0042264; P:GO:0045893; P:GO:0060021; P:GO:0060316; P:GO:0060325; P:GO:0071277; P:GO:0090316; P:GO:0097202; P:GO:1901879; P:GO:1903779; F:GO:0004597; F:GO:0005509; F:GO:0008307; F:GO:0009055; F:GO:0044325; C:GO:0005886; C:GO:0014701; C:GO:0030176; C:GO:00…	P:detection of calcium ion; P:pattern specification process; P:negative regulation of cell population proliferation; P:regulation of cell communication by electrical coupling; P:regulation of cardiac muscle contraction by regulation of the release of sequestered calcium ion; P:regulation of inositol 1,4,5-trisphosphate-sensitive calcium-release channel activity; P:regulation of protein stability;…	EC:1.14.11.16; EC:1.14.11	Peptide-aspartate beta-dioxygenase; Acting on paired donors, with incorporation or reduction of molecular oxygen. The oxygen incorporated need not be derived from O(2)	Coil (COILS); Coil (COILS); IPR011990 (G3DSA:1.25.40.GENE3D); IPR011990 (G3DSA:1.25.40.GENE3D); IPR007803 (PFAM); IPR027443 (G3DSA:2.60.120.GENE3D); mobidb-lite (MOBIDB_LITE); mobidb-lite (MOBIDB_LITE); mobidb-lite (MOBIDB_LITE); mobidb-lite (MOBIDB_LITE); mobidb-lite (MOBIDB_LITE); mobidb-lite (MOBIDB_LITE); mobidb-lite (MOBIDB_LITE); mobidb-lite (MOBIDB_LITE); mobidb-lite (MOBIDB_LITE); mobidb-…	P:GO:0018193; P:GO:0042264; F:GO:0004597; F:GO:0005515	P:peptidyl-amino acid modification; P:peptidyl-aspartic acid hydroxylation; F:peptide-aspartate beta-dioxygenase activity; F:protein binding
tr|A0A0M3JTY4|A0A0M3JTY4_ANISI	100	P:GO:0001818; P:GO:0003056; P:GO:0003407; P:GO:0006357; P:GO:0006996; P:GO:0007283; P:GO:0007568; P:GO:0007626; P:GO:0008217; P:GO:0008361; P:GO:0009409; P:GO:0009624; P:GO:0010629; P:GO:0010751; P:GO:0014832; P:GO:0016525; P:GO:0021702; P:GO:0021707; P:GO:0021766; P:GO:0030317; P:GO:0030501; P:GO:0033138; P:GO:0040010; P:GO:0040017; P:GO:0042428; P:GO:0042742; P:GO:0043069; P:GO:0043537; P:GO:00…	P:negative regulation of cytokine production; P:regulation of vascular smooth muscle contraction; P:neural retina development; P:regulation of transcription by RNA polymerase II; P:organelle organization; P:spermatogenesis; P:aging; P:locomotory behavior; P:regulation of blood pressure; P:regulation of cell size; P:response to cold; P:response to nematode; P:negative regulation of gene expression…	EC:3.6.1.3; EC:7.2.2.10; EC:3.6.1.15	Adenosinetriphosphatase; P-type Ca(2+) transporter; Nucleoside-triphosphate phosphatase	PR00119 (PRINTS); PF08282 (PFAM); IPR022141 (PFAM); G3DSA:1.20.1110.10 (GENE3D); IPR023299 (G3DSA:3.40.1110.GENE3D); PF00122 (PFAM); IPR001757 (TIGRFAM); IPR006068 (PFAM); IPR006408 (TIGRFAM); IPR023214 (G3DSA:3.40.50.GENE3D); G3DSA:2.70.150.10 (GENE3D); IPR004014 (PFAM); G3DSA:1.20.1110.10 (GENE3D); PF13246 (PFAM),SFLDF00027 (SFLD),SFLDS00003 (SFLD); mobidb-lite (MOBIDB_LITE); PTHR24093 (PANTHER…	P:GO:0070588; F:GO:0000166; F:GO:0005388; F:GO:0005524; C:GO:0016020; C:GO:0016021	P:calcium ion transmembrane transport; F:nucleotide binding; F:calcium transmembrane transporter activity, phosphorylative mechanism; F:ATP binding; C:membrane; C:integral component of membrane
tr|A0A0M3K0Z0|A0A0M3K0Z0_ANISI	85	P:GO:0002026; P:GO:0006635; P:GO:0006984; P:GO:0007155; P:GO:0007274; P:GO:0007629; P:GO:0008340; P:GO:0008544; P:GO:0008610; P:GO:0008637; P:GO:0010460; P:GO:0010629; P:GO:0010882; P:GO:0010884; P:GO:0014883; P:GO:0014898; P:GO:0015931; P:GO:0030104; P:GO:0030322; P:GO:0030968; P:GO:0031448; P:GO:0032470; P:GO:0032471; P:GO:0032496; P:GO:0033292; P:GO:0034599; P:GO:0034605; P:GO:0036335; P:GO:00…	P:regulation of the force of heart contraction; P:fatty acid beta-oxidation; P:ER-nucleus signaling pathway; P:cell adhesion; P:neuromuscular synaptic transmission; P:flight behavior; P:determination of adult lifespan; P:epidermis development; P:lipid biosynthetic process; P:apoptotic mitochondrial changes; P:positive regulation of heart rate; P:negative regulation of gene expression; P:regulatio…	EC:7.1.3.1; EC:3.6.1.3; EC:7.1.2.1; EC:7.2.2.10; EC:3.6.1.15	H(+)-exporting diphosphatase; Adenosinetriphosphatase; P-type H(+)-exporting transporter; P-type Ca(2+) transporter; Nucleoside-triphosphate phosphatase	PR00119 (PRINTS); G3DSA:2.70.150.10 (GENE3D); IPR023214 (G3DSA:3.40.50.GENE3D); G3DSA:1.20.1110.10 (GENE3D); IPR001757 (TIGRFAM); PF13246 (PFAM); IPR006068 (PFAM); IPR005782 (TIGRFAM); PF08282 (PFAM); IPR004014 (PFAM); IPR023299 (G3DSA:3.40.1110.GENE3D); G3DSA:2.70.150.10 (GENE3D); PF00122 (PFAM),SFLDG00002 (SFLD),SFLDF00027 (SFLD); IPR030332 (PTHR42861:PANTHER); PTHR42861 (PANTHER); IPR018303 (P…	P:GO:0006816; P:GO:0070588; F:GO:0000166; F:GO:0005388; F:GO:0005524; C:GO:0005783; C:GO:0016021	P:calcium ion transport; P:calcium ion transmembrane transport; F:nucleotide binding; F:calcium transmembrane transporter activity, phosphorylative mechanism; F:ATP binding; C:endoplasmic reticulum; C:integral component of membrane
tr|A0A0M3J310|A0A0M3J310_ANISI	5	P:GO:0006783; P:GO:0032780; P:GO:0045980; F:GO:0042030; F:GO:0051117	P:heme biosynthetic process; P:negative regulation of ATPase activity; P:negative regulation of nucleotide metabolic process; F:ATPase inhibitor activity; F:ATPase binding			Coil (COILS); G3DSA:1.20.5.500 (GENE3D); SSF64602 (SUPERFAMILY)	no GO terms	no GO terms
tr|A0A0M3KD54|A0A0M3KD54_ANISI	84	P:GO:0000003; P:GO:0001508; P:GO:0001662; P:GO:0002026; P:GO:0002087; P:GO:0006883; P:GO:0006940; P:GO:0007613; P:GO:0008217; P:GO:0008340; P:GO:0008344; P:GO:0008542; P:GO:0010248; P:GO:0010881; P:GO:0010996; P:GO:0015988; P:GO:0016311; P:GO:0019229; P:GO:0021764; P:GO:0021987; P:GO:0021989; P:GO:0030007; P:GO:0031947; P:GO:0035094; P:GO:0035235; P:GO:0035641; P:GO:0036376; P:GO:0040011; P:GO:00…	P:reproduction; P:action potential; P:behavioral fear response; P:regulation of the force of heart contraction; P:regulation of respiratory gaseous exchange by nervous system process; P:cellular sodium ion homeostasis; P:regulation of smooth muscle contraction; P:memory; P:regulation of blood pressure; P:determination of adult lifespan; P:adult locomotory behavior; P:visual learning; P:establishm…	EC:7.2.2.13; EC:3.6.1.3; EC:7.2.2.3; EC:3.6.1.15; EC:7.2.2.6	Na(+)/K(+)-exchanging ATPase; Adenosinetriphosphatase; P-type Na(+) transporter; Nucleoside-triphosphate phosphatase; P-type K(+) transporter	PR00119 (PRINTS); PR00121 (PRINTS); G3DSA:2.70.150.10 (GENE3D); PF00122 (PFAM); IPR023214 (G3DSA:3.40.50.GENE3D); PF13246 (PFAM); IPR006068 (PFAM); PF00702 (PFAM); IPR023299 (G3DSA:3.40.1110.GENE3D); IPR001757 (TIGRFAM); G3DSA:1.20.1110.10 (GENE3D),SFLDF00027 (SFLD),SFLDG00002 (SFLD); PTHR43294 (PANTHER); PTHR43294:SF9 (PANTHER); IPR018303 (PROSITE_PATTERNS); IPR023299 (SUPERFAMILY); IPR036412 (S…	F:GO:0000166; C:GO:0016021	F:nucleotide binding; C:integral component of membrane
tr|A0A0M3JSY8|A0A0M3JSY8_ANISI	3	P:GO:0015986; F:GO:0015078; C:GO:0000276	P:ATP synthesis coupled proton transport; F:proton transmembrane transporter activity; C:mitochondrial proton-transporting ATP synthase complex, coupling factor F(o)			IPR008689 (PFAM); IPR036228 (G3DSA:1.20.58.GENE3D); PTHR12700:SF12 (PANTHER); IPR008689 (PANTHER); IPR036228 (SUPERFAMILY)	P:GO:0015986; F:GO:0015078; C:GO:0000276	P:ATP synthesis coupled proton transport; F:proton transmembrane transporter activity; C:mitochondrial proton-transporting ATP synthase complex, coupling factor F(o)
tr|A0A0M3JY91|A0A0M3JY91_ANISI	26	P:GO:0001937; P:GO:0006629; P:GO:0006915; P:GO:0007568; P:GO:0014850; P:GO:0019915; P:GO:0042407; P:GO:0042776; P:GO:0043536; P:GO:0045471; P:GO:0071549; P:GO:0071732; P:GO:1902769; F:GO:0002020; F:GO:0005524; F:GO:0016887; F:GO:0042288; F:GO:0043531; F:GO:0043532; F:GO:0046933; C:GO:0005754; C:GO:0005758; C:GO:0005886; C:GO:0008180; C:GO:0042645; C:GO:0045121	P:negative regulation of endothelial cell proliferation; P:lipid metabolic process; P:apoptotic process; P:aging; P:response to muscle activity; P:lipid storage; P:cristae formation; P:mitochondrial ATP synthesis coupled proton transport; P:positive regulation of blood vessel endothelial cell migration; P:response to ethanol; P:cellular response to dexamethasone stimulus; P:cellular response to n…	EC:3.6.1.3; EC:3.6.1.15	Adenosinetriphosphatase; Nucleoside-triphosphate phosphatase	IPR005294 (PIRSF); IPR023366 (G3DSA:2.40.30.GENE3D); IPR000793 (PFAM); IPR038376 (G3DSA:1.20.150.GENE3D); G3DSA:3.40.50.300 (GENE3D); IPR000194 (PFAM); IPR004100 (PFAM); IPR005294 (TIGRFAM); PTHR43089 (PANTHER); PTHR43089:SF6 (PANTHER); IPR020003 (PROSITE_PATTERNS); IPR005294 (HAMAP); IPR033732 (CDD); cd18113 (CDD); cd18116 (CDD); IPR027417 (SUPERFAMILY); IPR036121 (SUPERFAMILY); SSF47917 (SUPERF…	P:GO:0015986; P:GO:0046034; P:GO:1902600; F:GO:0005524; F:GO:0032559; F:GO:0046933; C:GO:0045261	P:ATP synthesis coupled proton transport; P:ATP metabolic process; P:proton transmembrane transport; F:ATP binding; F:adenyl ribonucleotide binding; F:proton-transporting ATP synthase activity, rotational mechanism; C:proton-transporting ATP synthase complex, catalytic core F(1)
tr|A0A0M3K219|A0A0M3K219_ANISI	42	P:GO:0001525; P:GO:0001889; P:GO:0006629; P:GO:0006898; P:GO:0006933; P:GO:0007617; P:GO:0008340; P:GO:0008406; P:GO:0009631; P:GO:0010042; P:GO:0010629; P:GO:0030421; P:GO:0040024; P:GO:0040039; P:GO:0042776; P:GO:0043050; P:GO:0043536; P:GO:0046686; P:GO:0048598; P:GO:0050829; P:GO:0051453; P:GO:0098761; P:GO:1901653; P:GO:1904643; P:GO:1905242; F:GO:0005507; F:GO:0005509; F:GO:0005524; F:GO:00…	P:angiogenesis; P:liver development; P:lipid metabolic process; P:receptor-mediated endocytosis; P:negative regulation of cell adhesion involved in substrate-bound cell migration; P:mating behavior; P:determination of adult lifespan; P:gonad development; P:cold acclimation; P:response to manganese ion; P:negative regulation of gene expression; P:defecation; P:dauer larval development; P:inductive…	EC:7.1.3.1; EC:3.6.1.3; EC:3.6.1.15	H(+)-exporting diphosphatase; Adenosinetriphosphatase; Nucleoside-triphosphate phosphatase	PIRSF039072 (PIRSF); IPR004100 (PFAM); IPR024034 (G3DSA:1.10.1140.GENE3D); G3DSA:3.40.50.300 (GENE3D); G3DSA:2.40.10.170 (GENE3D); IPR005722 (TIGRFAM); IPR000194 (PFAM); mobidb-lite (MOBIDB_LITE); PTHR15184 (PANTHER); PTHR15184:SF44 (PANTHER); IPR020003 (PROSITE_PATTERNS); IPR005722 (HAMAP); cd18115 (CDD); cd01133 (CDD); cd18110 (CDD); IPR027417 (SUPERFAMILY); IPR036121 (SUPERFAMILY); SSF47917 (S…	P:GO:0015986; P:GO:0046034; P:GO:1902600; F:GO:0005524; F:GO:0046933; C:GO:0045261	P:ATP synthesis coupled proton transport; P:ATP metabolic process; P:proton transmembrane transport; F:ATP binding; F:proton-transporting ATP synthase activity, rotational mechanism; C:proton-transporting ATP synthase complex, catalytic core F(1)
tr|A0A0M3JZ51|A0A0M3JZ51_ANISI	9	P:GO:0009060; P:GO:0033615; P:GO:0042776; P:GO:1904638; F:GO:0005515; F:GO:0016887; F:GO:0044877; F:GO:0046933; C:GO:0000275	P:aerobic respiration; P:mitochondrial proton-transporting ATP synthase complex assembly; P:mitochondrial ATP synthesis coupled proton transport; P:response to resveratrol; F:protein binding; F:ATPase activity; F:protein-containing complex binding; F:proton-transporting ATP synthase activity, rotational mechanism; C:mitochondrial proton-transporting ATP synthase complex, catalytic core F(1)	EC:3.6.1.3; EC:3.6.1.15	Adenosinetriphosphatase; Nucleoside-triphosphate phosphatase
tr|A0A0M3JAI6|A0A0M3JAI6_ANISI	18	P:GO:0009891; P:GO:0010608; P:GO:0010628; P:GO:0031323; P:GO:0045107; P:GO:0051171; P:GO:0071310; P:GO:0080090; P:GO:0098609; P:GO:1901701; F:GO:0005198; F:GO:0005515; C:GO:0016324; C:GO:0030056; C:GO:0030057; C:GO:0043231; C:GO:0045098; C:GO:0097433	P:positive regulation of biosynthetic process; P:posttranscriptional regulation of gene expression; P:positive regulation of gene expression; P:regulation of cellular metabolic process; P:intermediate filament polymerization; P:regulation of nitrogen compound metabolic process; P:cellular response to organic substance; P:regulation of primary metabolic process; P:cell-cell adhesion; P:cellular re…			Coil (COILS); G3DSA:1.20.5.500 (GENE3D); IPR039008 (PFAM); IPR042180 (G3DSA:1.20.5.GENE3D); PTHR45721:SF12 (PANTHER); PTHR45721 (PANTHER); IPR039008 (PROSITE_PROFILES)	no GO terms	no GO terms
tr|A0A0M3JXM1|A0A0M3JXM1_ANISI	16	P:GO:0008202; P:GO:0009058; P:GO:0009605; P:GO:0009636; P:GO:0009725; P:GO:0014070; P:GO:0033993; P:GO:0042493; P:GO:0044237; P:GO:0044281; P:GO:0048513; P:GO:1901575; P:GO:1901654; F:GO:0005488; F:GO:0016616; C:GO:0031090	P:steroid metabolic process; P:biosynthetic process; P:response to external stimulus; P:response to toxic substance; P:response to hormone; P:response to organic cyclic compound; P:response to lipid; P:response to drug; P:cellular metabolic process; P:small molecule metabolic process; P:animal organ development; P:organic substance catabolic process; P:response to ketone; F:binding; F:oxidoreduct…
tr|A0A0M3K2Q8|A0A0M3K2Q8_ANISI	15	P:GO:0001505; P:GO:0006631; P:GO:0006810; P:GO:0007268; P:GO:0007610; P:GO:0016043; P:GO:0042221; P:GO:0044249; P:GO:0048731; P:GO:0097164; F:GO:0016406; F:GO:0016413; C:GO:0012505; C:GO:0031090; C:GO:0043005	P:regulation of neurotransmitter levels; P:fatty acid metabolic process; P:transport; P:chemical synaptic transmission; P:behavior; P:cellular component organization; P:response to chemical; P:cellular biosynthetic process; P:system development; P:ammonium ion metabolic process; F:carnitine O-acyltransferase activity; F:O-acetyltransferase activity; C:endomembrane system; C:organelle membrane; C:…			IPR039551 (PFAM); IPR042231 (G3DSA:3.30.559.GENE3D); PTHR22589:SF103 (PANTHER); IPR000542 (PANTHER); IPR000542 (PROSITE_PATTERNS); SSF52777 (SUPERFAMILY); SSF52777 (SUPERFAMILY)	F:GO:0016746	F:transferase activity, transferring acyl groups
tr|A0A0M3JNY5|A0A0M3JNY5_ANISI	60	P:GO:0000086; P:GO:0001975; P:GO:0002027; P:GO:0005513; P:GO:0005980; P:GO:0007099; P:GO:0007186; P:GO:0007190; P:GO:0010800; P:GO:0010881; P:GO:0030048; P:GO:0031954; P:GO:0032465; P:GO:0032516; P:GO:0042052; P:GO:0043388; P:GO:0051000; P:GO:0051343; P:GO:0051412; P:GO:0060315; P:GO:0060316; P:GO:0071902; P:GO:0090151; P:GO:1900242; P:GO:1901841; P:GO:1901844; P:GO:2000300; F:GO:0005509; F:GO:00…	P:G2/M transition of mitotic cell cycle; P:response to amphetamine; P:regulation of heart rate; P:detection of calcium ion; P:glycogen catabolic process; P:centriole replication; P:G protein-coupled receptor signaling pathway; P:activation of adenylate cyclase activity; P:positive regulation of peptidyl-threonine phosphorylation; P:regulation of cardiac muscle contraction by regulation of the rel…			IPR002048 (PFAM); G3DSA:1.10.238.10 (GENE3D); IPR039030 (PTHR23050:PANTHER); PTHR23050 (PANTHER); IPR018247 (PROSITE_PATTERNS); IPR002048 (PROSITE_PROFILES); IPR002048 (CDD); IPR011992 (SUPERFAMILY)	P:GO:0019722; F:GO:0005509	P:calcium-mediated signaling; F:calcium ion binding
tr|A0A0M3K766|A0A0M3K766_ANISI	65	P:GO:0000122; P:GO:0002502; P:GO:0006611; P:GO:0006898; P:GO:0007283; P:GO:0008284; P:GO:0009408; P:GO:0010595; P:GO:0010628; P:GO:0012501; P:GO:0017148; P:GO:0022417; P:GO:0030421; P:GO:0030431; P:GO:0030866; P:GO:0030968; P:GO:0031581; P:GO:0032355; P:GO:0033144; P:GO:0033574; P:GO:0034504; P:GO:0040020; P:GO:0042048; P:GO:0045471; P:GO:0045665; P:GO:0048387; P:GO:0050766; P:GO:0050821; P:GO:00…	P:negative regulation of transcription by RNA polymerase II; P:peptide antigen assembly with MHC class I protein complex; P:protein export from nucleus; P:receptor-mediated endocytosis; P:spermatogenesis; P:positive regulation of cell population proliferation; P:response to heat; P:positive regulation of endothelial cell migration; P:positive regulation of gene expression; P:programmed cell death…			Coil (COILS); IPR001580 (PRINTS); G3DSA:2.60.120.200 (GENE3D); IPR009033 (G3DSA:2.10.250.GENE3D); IPR009169 (PIRSF); IPR001580 (PFAM); G3DSA:2.60.120.200 (GENE3D); mobidb-lite (MOBIDB_LITE); mobidb-lite (MOBIDB_LITE); mobidb-lite (MOBIDB_LITE); mobidb-lite (MOBIDB_LITE); mobidb-lite (MOBIDB_LITE); mobidb-lite (MOBIDB_LITE); mobidb-lite (MOBIDB_LITE); PTHR11073:SF16 (PANTHER); IPR001580 (PANTHER);…	P:GO:0006457; F:GO:0005509; F:GO:0005515; F:GO:0051082; C:GO:0005783	P:protein folding; F:calcium ion binding; F:protein binding; F:unfolded protein binding; C:endoplasmic reticulum
tr|A0A0M3JU79|A0A0M3JU79_ANISI	20	P:GO:0009306; P:GO:0010952; P:GO:0014012; P:GO:0014070; P:GO:0032964; P:GO:0036503; P:GO:0042335; P:GO:0043010; P:GO:0043129; P:GO:0043687; P:GO:0051896; P:GO:0055091; P:GO:0060428; F:GO:0004857; F:GO:0005509; F:GO:0019899; C:GO:0005576; C:GO:0005788; C:GO:0016020; C:GO:0016529	P:protein secretion; P:positive regulation of peptidase activity; P:peripheral nervous system axon regeneration; P:response to organic cyclic compound; P:collagen biosynthetic process; P:ERAD pathway; P:cuticle development; P:camera-type eye development; P:surfactant homeostasis; P:post-translational protein modification; P:regulation of protein kinase B signaling; P:phospholipid homeostasis; P:l…
tr|A0A0M3JYU1|A0A0M3JYU1_ANISI	23	P:GO:0000281; P:GO:0000902; P:GO:0001667; P:GO:0006898; P:GO:0006907; P:GO:0006970; P:GO:0007163; P:GO:0007165; P:GO:0007190; P:GO:0010468; P:GO:0030036; P:GO:0043312; P:GO:0098609; F:GO:0003779; F:GO:0042802; C:GO:0001891; C:GO:0005576; C:GO:0005774; C:GO:0014069; C:GO:0030670; C:GO:0030864; C:GO:0035578; C:GO:0044354	P:mitotic cytokinesis; P:cell morphogenesis; P:ameboidal-type cell migration; P:receptor-mediated endocytosis; P:pinocytosis; P:response to osmotic stress; P:establishment or maintenance of cell polarity; P:signal transduction; P:activation of adenylate cyclase activity; P:regulation of gene expression; P:actin cytoskeleton organization; P:neutrophil degranulation; P:cell-cell adhesion; F:actin b…			IPR013912 (PFAM); IPR016098 (G3DSA:2.160.20.GENE3D); IPR013992 (PFAM); IPR036222 (G3DSA:1.25.40.GENE3D); mobidb-lite (MOBIDB_LITE); mobidb-lite (MOBIDB_LITE); mobidb-lite (MOBIDB_LITE); mobidb-lite (MOBIDB_LITE); mobidb-lite (MOBIDB_LITE); mobidb-lite (MOBIDB_LITE); mobidb-lite (MOBIDB_LITE); mobidb-lite (MOBIDB_LITE); mobidb-lite (MOBIDB_LITE); mobidb-lite (MOBIDB_LITE); mobidb-lite (MOBIDB_LITE…	P:GO:0000902; P:GO:0007010; F:GO:0003779	P:cell morphogenesis; P:cytoskeleton organization; F:actin binding
tr|A0A0M3JTQ7|A0A0M3JTQ7_ANISI	22	P:GO:0002027; P:GO:0010033; P:GO:0010881; P:GO:0014870; P:GO:0045214; P:GO:0051258; P:GO:0060306; P:GO:0060315; P:GO:0086004; P:GO:1901017; P:GO:1901341; F:GO:0000287; F:GO:0005080; F:GO:0005509; F:GO:0030955; F:GO:0042803; C:GO:0014802; C:GO:0016324; C:GO:0030018; C:GO:0030314; C:GO:0033018; C:GO:0042383	P:regulation of heart rate; P:response to organic substance; P:regulation of cardiac muscle contraction by regulation of the release of sequestered calcium ion; P:response to muscle inactivity; P:sarcomere organization; P:protein polymerization; P:regulation of membrane repolarization; P:negative regulation of ryanodine-sensitive calcium-release channel activity; P:regulation of cardiac muscle ce…
tr|A0A0M3K8Y5|A0A0M3K8Y5_ANISI	6	P:GO:0006083; P:GO:0006637; P:GO:0019679; F:GO:0003986; F:GO:0008775; C:GO:0005737	P:acetate metabolic process; P:acyl-CoA metabolic process; P:propionate metabolic process, methylcitrate cycle; F:acetyl-CoA hydrolase activity; F:acetate CoA-transferase activity; C:cytoplasm	EC:2.8.3.8; EC:3.1.2.1	Acetate CoA-transferase; Acetyl-CoA hydrolase	G3DSA:3.40.1080.10 (GENE3D); G3DSA:3.30.750.70 (GENE3D); IPR038460 (G3DSA:3.40.1080.GENE3D); IPR026888 (PFAM); IPR003702 (PFAM); PTHR21432:SF20 (PANTHER); PTHR21432 (PANTHER); IPR037171 (SUPERFAMILY); IPR037171 (SUPERFAMILY)	P:GO:0006083; P:GO:0019679; F:GO:0003986; F:GO:0008775	P:acetate metabolic process; P:propionate metabolic process, methylcitrate cycle; F:acetyl-CoA hydrolase activity; F:acetate CoA-transferase activity
tr|A0A0M3KBN6|A0A0M3KBN6_ANISI	2	P:GO:0006631; F:GO:0003824	P:fatty acid metabolic process; F:catalytic activity			IPR026888 (PFAM); IPR038460 (G3DSA:3.40.1080.GENE3D); PTHR21432:SF20 (PANTHER); PTHR21432 (PANTHER); IPR037171 (SUPERFAMILY)	no GO terms	no GO terms
tr|A0A0M3KI01|A0A0M3KI01_ANISI	6	P:GO:0006629; P:GO:0016999; P:GO:0032787; F:GO:0008410; F:GO:0016787; C:GO:0005737	P:lipid metabolic process; P:antibiotic metabolic process; P:monocarboxylic acid metabolic process; F:CoA-transferase activity; F:hydrolase activity; C:cytoplasm
tr|A0A0M3IZT4|A0A0M3IZT4_ANISI	4	P:GO:0006083; P:GO:0019679; F:GO:0003986; F:GO:0008775	P:acetate metabolic process; P:propionate metabolic process, methylcitrate cycle; F:acetyl-CoA hydrolase activity; F:acetate CoA-transferase activity	EC:2.8.3.8; EC:3.1.2.1	Acetate CoA-transferase; Acetyl-CoA hydrolase	G3DSA:3.40.1080.10 (GENE3D); G3DSA:3.40.1080.10 (GENE3D); IPR038460 (G3DSA:3.40.1080.GENE3D); IPR026888 (PFAM); IPR003702 (PFAM); G3DSA:3.30.750.70 (GENE3D); PTHR21432 (PANTHER); PTHR21432:SF20 (PANTHER); PTHR21432:SF20 (PANTHER); PTHR21432 (PANTHER); IPR037171 (SUPERFAMILY); IPR037171 (SUPERFAMILY)	P:GO:0006083; P:GO:0019679; F:GO:0003986; F:GO:0008775	P:acetate metabolic process; P:propionate metabolic process, methylcitrate cycle; F:acetyl-CoA hydrolase activity; F:acetate CoA-transferase activity
tr|A0A0M3JLM5|A0A0M3JLM5_ANISI	14	P:GO:0003007; P:GO:0008340; P:GO:0034976; P:GO:0035206; P:GO:0036335; P:GO:0038001; P:GO:0042542; P:GO:0048167; P:GO:0055114; P:GO:0072593; F:GO:0004096; F:GO:0020037; C:GO:0005737; C:GO:0043231	P:heart morphogenesis; P:determination of adult lifespan; P:response to endoplasmic reticulum stress; P:regulation of hemocyte proliferation; P:intestinal stem cell homeostasis; P:paracrine signaling; P:response to hydrogen peroxide; P:regulation of synaptic plasticity; P:oxidation-reduction process; P:reactive oxygen species metabolic process; F:catalase activity; F:heme binding; C:cytoplasm; C:…	EC:1.11.1.7; EC:1.11.1.6	Peroxidase; Catalase	G3DSA:1.20.1370.60 (GENE3D); IPR010582 (PFAM); IPR020835 (SUPERFAMILY)	P:GO:0055114; F:GO:0020037	P:oxidation-reduction process; F:heme binding
tr|A0A158PPF5|A0A158PPF5_ANISI	3	P:GO:0008150; F:GO:0003674; C:GO:0005575	P:biological_process; F:molecular_function; C:cellular_component			Coil (COILS); Coil (COILS); Coil (COILS); Coil (COILS); Coil (COILS); Coil (COILS); Coil (COILS); IPR041105 (PFAM); mobidb-lite (MOBIDB_LITE); mobidb-lite (MOBIDB_LITE); mobidb-lite (MOBIDB_LITE); PTHR34491 (PANTHER)	no GO terms	no GO terms
tr|A0A0M3JY22|A0A0M3JY22_ANISI	9	P:GO:0006919; P:GO:0006986; P:GO:0009408; P:GO:0051085; F:GO:0005507; F:GO:0005524; F:GO:0051082; F:GO:0051087; C:GO:0005759	P:activation of cysteine-type endopeptidase activity involved in apoptotic process; P:response to unfolded protein; P:response to heat; P:chaperone cofactor-dependent protein refolding; F:copper ion binding; F:ATP binding; F:unfolded protein binding; F:chaperone binding; C:mitochondrial matrix			IPR020818 (PRINTS); IPR020818 (PFAM); IPR037124 (G3DSA:2.30.33.GENE3D); IPR020818 (PANTHER); PTHR10772:SF0 (PANTHER); IPR018369 (PROSITE_PATTERNS); IPR020818 (HAMAP); IPR020818 (CDD); IPR011032 (SUPERFAMILY)	P:GO:0006457; F:GO:0005524	P:protein folding; F:ATP binding
tr|A0A0M3K0Q9|A0A0M3K0Q9_ANISI	55	P:GO:0002368; P:GO:0002755; P:GO:0002842; P:GO:0006458; P:GO:0006919; P:GO:0007283; P:GO:0008637; P:GO:0009409; P:GO:0032727; P:GO:0032729; P:GO:0032733; P:GO:0032735; P:GO:0032755; P:GO:0034514; P:GO:0042026; P:GO:0042100; P:GO:0043032; P:GO:0043066; P:GO:0044650; P:GO:0045041; P:GO:0048291; P:GO:0050821; P:GO:0050870; P:GO:0051702; P:GO:0071470; P:GO:0098761; P:GO:1900036; F:GO:0001530; F:GO:00…	P:B cell cytokine production; P:MyD88-dependent toll-like receptor signaling pathway; P:positive regulation of T cell mediated immune response to tumor cell; P:'de novo' protein folding; P:activation of cysteine-type endopeptidase activity involved in apoptotic process; P:spermatogenesis; P:apoptotic mitochondrial changes; P:response to cold; P:positive regulation of interferon-alpha production; …	EC:3.6.1.3; EC:3.6.1.15	Adenosinetriphosphatase; Nucleoside-triphosphate phosphatase	Coil (COILS); IPR001844 (PRINTS); IPR027410 (G3DSA:3.30.260.GENE3D); IPR001844 (TIGRFAM); IPR027409 (G3DSA:3.50.7.GENE3D); IPR027413 (G3DSA:1.10.560.GENE3D); IPR002423 (PFAM); PTHR45633 (PANTHER); PTHR45633:SF3 (PANTHER); IPR018370 (PROSITE_PATTERNS); IPR001844 (CDD); IPR027413 (SUPERFAMILY); IPR027410 (SUPERFAMILY); IPR027409 (SUPERFAMILY)	P:GO:0006457; P:GO:0042026; F:GO:0005524	P:protein folding; P:protein refolding; F:ATP binding
tr|A0A0M3K4G1|A0A0M3K4G1_ANISI	57	P:GO:0002368; P:GO:0002755; P:GO:0002842; P:GO:0006458; P:GO:0006919; P:GO:0007283; P:GO:0008637; P:GO:0009409; P:GO:0032727; P:GO:0032729; P:GO:0032733; P:GO:0032735; P:GO:0032755; P:GO:0034514; P:GO:0042026; P:GO:0042100; P:GO:0043032; P:GO:0043066; P:GO:0044650; P:GO:0044764; P:GO:0045041; P:GO:0048291; P:GO:0050821; P:GO:0050870; P:GO:0051702; P:GO:0071470; P:GO:0098761; P:GO:1900036; F:GO:00…	P:B cell cytokine production; P:MyD88-dependent toll-like receptor signaling pathway; P:positive regulation of T cell mediated immune response to tumor cell; P:'de novo' protein folding; P:activation of cysteine-type endopeptidase activity involved in apoptotic process; P:spermatogenesis; P:apoptotic mitochondrial changes; P:response to cold; P:positive regulation of interferon-alpha production; …	EC:3.6.1.3; EC:3.6.1.15	Adenosinetriphosphatase; Nucleoside-triphosphate phosphatase	IPR001844 (PRINTS); IPR002423 (PFAM); IPR027409 (G3DSA:3.50.7.GENE3D); IPR027410 (G3DSA:3.30.260.GENE3D); IPR027413 (G3DSA:1.10.560.GENE3D); PTHR45633 (PANTHER); PTHR45633:SF17 (PANTHER); IPR001844 (CDD); IPR027413 (SUPERFAMILY); IPR027409 (SUPERFAMILY)	P:GO:0042026; F:GO:0005524	P:protein refolding; F:ATP binding
tr|A0A0M3JBL0|A0A0M3JBL0_ANISI	42	P:GO:0002368; P:GO:0002842; P:GO:0006458; P:GO:0007283; P:GO:0008637; P:GO:0009409; P:GO:0032727; P:GO:0032729; P:GO:0032755; P:GO:0034514; P:GO:0034605; P:GO:0042026; P:GO:0042110; P:GO:0043032; P:GO:0043065; P:GO:0045041; P:GO:0046686; P:GO:0048291; P:GO:0050821; P:GO:0051702; P:GO:0098761; F:GO:0003688; F:GO:0003697; F:GO:0003725; F:GO:0005524; F:GO:0008134; F:GO:0016887; F:GO:0019899; F:GO:00…	P:B cell cytokine production; P:positive regulation of T cell mediated immune response to tumor cell; P:'de novo' protein folding; P:spermatogenesis; P:apoptotic mitochondrial changes; P:response to cold; P:positive regulation of interferon-alpha production; P:positive regulation of interferon-gamma production; P:positive regulation of interleukin-6 production; P:mitochondrial unfolded protein re…	EC:3.6.1.3; EC:3.6.1.15	Adenosinetriphosphatase; Nucleoside-triphosphate phosphatase	IPR027410 (G3DSA:3.30.260.GENE3D); IPR027413 (G3DSA:1.10.560.GENE3D); IPR002423 (PFAM); PTHR45633 (PANTHER); PTHR45633:SF3 (PANTHER); IPR018370 (PROSITE_PATTERNS); IPR027413 (SUPERFAMILY)	P:GO:0006457; F:GO:0005524	P:protein folding; F:ATP binding
tr|A0A0M3JDM9|A0A0M3JDM9_ANISI	3	C:GO:0005739; C:GO:0005743; C:GO:0016020	C:mitochondrion; C:mitochondrial inner membrane; C:membrane			Coil (COILS); Coil (COILS)	no GO terms	no GO terms
tr|A0A0M3K6E2|A0A0M3K6E2_ANISI	5	P:GO:0006032; P:GO:0016998; P:GO:0050832; F:GO:0004568; C:GO:0110165	P:chitin catabolic process; P:cell wall macromolecule catabolic process; P:defense response to fungus; F:chitinase activity; C:cellular anatomical entity	EC:3.2.1.14	Chitinase	G3DSA:1.10.530.10 (GENE3D); IPR000726 (PFAM); G3DSA:1.10.530.10 (GENE3D); mobidb-lite (MOBIDB_LITE); PTHR47836 (PANTHER); cd00325 (CDD); IPR023346 (SUPERFAMILY)	P:GO:0006032; P:GO:0016998; F:GO:0004568	P:chitin catabolic process; P:cell wall macromolecule catabolic process; F:chitinase activity
tr|A0A0M3JUY0|A0A0M3JUY0_ANISI	19	P:GO:0031032; P:GO:0031034; P:GO:0032780; P:GO:0050896; P:GO:0051017; P:GO:1904111; P:GO:1904113; P:GO:1904706; F:GO:0008017; F:GO:0017022; F:GO:0051015; C:GO:0001725; C:GO:0005865; C:GO:0014069; C:GO:0031674; C:GO:0042642; C:GO:0042643; C:GO:0043025; C:GO:0043197	P:actomyosin structure organization; P:myosin filament assembly; P:negative regulation of ATPase activity; P:response to stimulus; P:actin filament bundle assembly; P:negative regulation of plus-end directed microfilament motor activity; P:negative regulation of muscle filament sliding; P:negative regulation of vascular smooth muscle cell proliferation; F:microtubule binding; F:myosin binding; F:…			IPR000557 (PFAM); mobidb-lite (MOBIDB_LITE); mobidb-lite (MOBIDB_LITE); mobidb-lite (MOBIDB_LITE); PTHR18959 (PANTHER); PTHR18959 (PANTHER); PTHR18959 (PANTHER); PTHR18959 (PANTHER); PTHR18959:SF92 (PANTHER); PTHR18959:SF92 (PANTHER); PTHR18959:SF92 (PANTHER); PTHR18959:SF92 (PANTHER); IPR000557 (PROSITE_PATTERNS); IPR000557 (PROSITE_PATTERNS); IPR000557 (PROSITE_PROFILES); IPR000557 (PROSITE_PRO…	no GO terms	no GO terms
tr|A0A0M3JU20|A0A0M3JU20_ANISI	16	P:GO:0031032; P:GO:0031034; P:GO:0042127; P:GO:0050896; P:GO:0051017; P:GO:1904111; P:GO:1904113; F:GO:0017022; F:GO:0051015; C:GO:0001725; C:GO:0005865; C:GO:0030425; C:GO:0031674; C:GO:0042642; C:GO:0042643; C:GO:0098794	P:actomyosin structure organization; P:myosin filament assembly; P:regulation of cell population proliferation; P:response to stimulus; P:actin filament bundle assembly; P:negative regulation of plus-end directed microfilament motor activity; P:negative regulation of muscle filament sliding; F:myosin binding; F:actin filament binding; C:stress fiber; C:striated muscle thin filament; C:dendrite; C…			IPR000557 (PFAM); mobidb-lite (MOBIDB_LITE); mobidb-lite (MOBIDB_LITE); mobidb-lite (MOBIDB_LITE); mobidb-lite (MOBIDB_LITE); mobidb-lite (MOBIDB_LITE); PTHR18959:SF92 (PANTHER); PTHR18959 (PANTHER); PTHR18959 (PANTHER); PTHR18959:SF92 (PANTHER); PTHR18959:SF92 (PANTHER); IPR000557 (PROSITE_PATTERNS); IPR000557 (PROSITE_PATTERNS); IPR000557 (PROSITE_PROFILES); IPR000557 (PROSITE_PROFILES); IPR000…	no GO terms	no GO terms
tr|A0A0M3K732|A0A0M3K732_ANISI	16	P:GO:0006937; P:GO:0022607; P:GO:0030036; P:GO:0032970; P:GO:0042127; P:GO:0050896; P:GO:0051049; P:GO:0051271; P:GO:0051346; P:GO:0097435; F:GO:0003779; C:GO:0005884; C:GO:0030017; C:GO:0030425; C:GO:0042641; C:GO:0098794	P:regulation of muscle contraction; P:cellular component assembly; P:actin cytoskeleton organization; P:regulation of actin filament-based process; P:regulation of cell population proliferation; P:response to stimulus; P:regulation of transport; P:negative regulation of cellular component movement; P:negative regulation of hydrolase activity; P:supramolecular fiber organization; F:actin binding; …			IPR000557 (PFAM); mobidb-lite (MOBIDB_LITE); mobidb-lite (MOBIDB_LITE); PTHR18959:SF92 (PANTHER); PTHR18959 (PANTHER); PTHR18959 (PANTHER); PTHR18959:SF92 (PANTHER); IPR000557 (PROSITE_PATTERNS); IPR000557 (PROSITE_PROFILES); IPR000557 (PROSITE_PROFILES); IPR000557 (PROSITE_PROFILES); IPR000557 (PROSITE_PROFILES); IPR000557 (PROSITE_PROFILES); IPR000557 (PROSITE_PROFILES); IPR000557 (PROSITE_PROF…	no GO terms	no GO terms
tr|A0A0M3JU67|A0A0M3JU67_ANISI	1	F:GO:0005509	F:calcium ion binding			G3DSA:1.10.238.10 (GENE3D); IPR002048 (PFAM); G3DSA:1.10.238.10 (GENE3D); G3DSA:1.10.238.10 (GENE3D); mobidb-lite (MOBIDB_LITE); mobidb-lite (MOBIDB_LITE); IPR039647 (PANTHER); IPR018247 (PROSITE_PATTERNS); IPR018247 (PROSITE_PATTERNS); IPR002048 (PROSITE_PROFILES); IPR002048 (PROSITE_PROFILES); IPR002048 (PROSITE_PROFILES); IPR002048 (PROSITE_PROFILES); IPR002048 (PROSITE_PROFILES); IPR002048 (P…	F:GO:0005509	F:calcium ion binding
tr|A0A0M3K9E5|A0A0M3K9E5_ANISI	10	P:GO:0006508; P:GO:0006750; P:GO:0006751; P:GO:0032268; F:GO:0008237; F:GO:0016805; F:GO:0046872; C:GO:0005654; C:GO:0005829; C:GO:0062040	P:proteolysis; P:glutathione biosynthetic process; P:glutathione catabolic process; P:regulation of cellular protein metabolic process; F:metallopeptidase activity; F:dipeptidase activity; F:metal ion binding; C:nucleoplasm; C:cytosol; C:fungal biofilm matrix	EC:3.4.13	Acting on peptide bonds (peptidases)	G3DSA:3.40.630.10 (GENE3D); IPR017153 (PIRSF); IPR002933 (PFAM); G3DSA:3.30.70.360 (GENE3D); IPR011650 (PFAM); PTHR43270 (PANTHER); PTHR43270:SF11 (PANTHER); IPR001261 (PROSITE_PATTERNS); cd05676 (CDD); SSF53187 (SUPERFAMILY)	P:GO:0006508; F:GO:0008237; F:GO:0016787; F:GO:0016805	P:proteolysis; F:metallopeptidase activity; F:hydrolase activity; F:dipeptidase activity
tr|A0A0M3JV41|A0A0M3JV41_ANISI	13	P:GO:0006508; P:GO:0006520; P:GO:0006750; P:GO:0006751; P:GO:0032268; F:GO:0008237; F:GO:0016805; F:GO:0016811; F:GO:0046872; C:GO:0005615; C:GO:0005654; C:GO:0005829; C:GO:0062040	P:proteolysis; P:cellular amino acid metabolic process; P:glutathione biosynthetic process; P:glutathione catabolic process; P:regulation of cellular protein metabolic process; F:metallopeptidase activity; F:dipeptidase activity; F:hydrolase activity, acting on carbon-nitrogen (but not peptide) bonds, in linear amides; F:metal ion binding; C:extracellular space; C:nucleoplasm; C:cytosol; C:fungal…	EC:3.4.13	Acting on peptide bonds (peptidases)	IPR011650 (PFAM); G3DSA:3.30.70.360 (GENE3D); IPR002933 (PFAM); G3DSA:3.40.630.10 (GENE3D); PTHR43270:SF11 (PANTHER); PTHR43270 (PANTHER); IPR001261 (PROSITE_PATTERNS); cd05676 (CDD); SSF53187 (SUPERFAMILY)	P:GO:0006508; F:GO:0008237; F:GO:0016787	P:proteolysis; F:metallopeptidase activity; F:hydrolase activity
tr|A0A0M3JSE0|A0A0M3JSE0_ANISI	11	P:GO:0006508; P:GO:0006750; P:GO:0006751; P:GO:0032268; P:GO:0044283; F:GO:0008237; F:GO:0016805; F:GO:0046872; C:GO:0005654; C:GO:0005829; C:GO:0062040	P:proteolysis; P:glutathione biosynthetic process; P:glutathione catabolic process; P:regulation of cellular protein metabolic process; P:small molecule biosynthetic process; F:metallopeptidase activity; F:dipeptidase activity; F:metal ion binding; C:nucleoplasm; C:cytosol; C:fungal biofilm matrix	EC:3.4.13	Acting on peptide bonds (peptidases)
tr|A0A0M3JSC0|A0A0M3JSC0_ANISI	11	P:GO:0007610; P:GO:0016043; P:GO:0030900; P:GO:0048666; P:GO:0050794; F:GO:0005515; C:GO:0005912; C:GO:0016021; C:GO:0016323; C:GO:0030424; C:GO:0097060	P:behavior; P:cellular component organization; P:forebrain development; P:neuron development; P:regulation of cellular process; F:protein binding; C:adherens junction; C:integral component of membrane; C:basolateral plasma membrane; C:axon; C:synaptic membrane			G3DSA:2.10.25.10 (GENE3D); IPR001791 (PFAM); G3DSA:2.60.120.200 (GENE3D); G3DSA:2.60.120.200 (GENE3D); mobidb-lite (MOBIDB_LITE); mobidb-lite (MOBIDB_LITE); mobidb-lite (MOBIDB_LITE); PTHR15036 (PANTHER); PTHR15036:SF39 (PANTHER); PTHR15036 (PANTHER); PTHR15036:SF39 (PANTHER); PTHR15036:SF39 (PANTHER); IPR013032 (PROSITE_PATTERNS); IPR013032 (PROSITE_PATTERNS); IPR001791 (PROSITE_PROFILES); IPR00…	no GO terms	no GO terms
tr|A0A158PPI4|A0A158PPI4_ANISI	11	P:GO:0002164; P:GO:0010171; P:GO:0030199; P:GO:0040014; P:GO:0042338; P:GO:0048731; P:GO:0071230; F:GO:0042302; F:GO:0046332; C:GO:0005583; C:GO:0060109	P:larval development; P:body morphogenesis; P:collagen fibril organization; P:regulation of multicellular organism growth; P:cuticle development involved in collagen and cuticulin-based cuticle molting cycle; P:system development; P:cellular response to amino acid stimulus; F:structural constituent of cuticle; F:SMAD binding; C:fibrillar collagen trimer; C:medial layer of collagen and cuticulin-b…			IPR008160 (PFAM); IPR002486 (PFAM); G3DSA:1.20.5.320 (GENE3D); mobidb-lite (MOBIDB_LITE); mobidb-lite (MOBIDB_LITE); mobidb-lite (MOBIDB_LITE); mobidb-lite (MOBIDB_LITE); mobidb-lite (MOBIDB_LITE); mobidb-lite (MOBIDB_LITE); mobidb-lite (MOBIDB_LITE); mobidb-lite (MOBIDB_LITE); mobidb-lite (MOBIDB_LITE); mobidb-lite (MOBIDB_LITE); mobidb-lite (MOBIDB_LITE); mobidb-lite (MOBIDB_LITE); PTHR24637:SF…	F:GO:0042302	F:structural constituent of cuticle
tr|A0A0M3JVZ5|A0A0M3JVZ5_ANISI	22	P:GO:0001525; P:GO:0001763; P:GO:0007179; P:GO:0007420; P:GO:0007507; P:GO:0009314; P:GO:0009791; P:GO:0018149; P:GO:0030199; P:GO:0042060; P:GO:0042338; P:GO:0048583; P:GO:0050793; P:GO:0051239; P:GO:0060562; F:GO:0002020; F:GO:0005178; F:GO:0005201; F:GO:0042302; C:GO:0005586; C:GO:0005604; C:GO:0005737	P:angiogenesis; P:morphogenesis of a branching structure; P:transforming growth factor beta receptor signaling pathway; P:brain development; P:heart development; P:response to radiation; P:post-embryonic development; P:peptide cross-linking; P:collagen fibril organization; P:wound healing; P:cuticle development involved in collagen and cuticulin-based cuticle molting cycle; P:regulation of respon…			IPR002486 (PFAM); mobidb-lite (MOBIDB_LITE); mobidb-lite (MOBIDB_LITE); mobidb-lite (MOBIDB_LITE); PTHR24637 (PANTHER); PTHR24637:SF302 (PANTHER)	F:GO:0042302	F:structural constituent of cuticle
tr|A0A0M3K6Y0|A0A0M3K6Y0_ANISI	16	P:GO:0009887; P:GO:0009888; P:GO:0030198; P:GO:0042338; P:GO:0048523; P:GO:0050793; P:GO:0051239; P:GO:0071310; P:GO:0071495; P:GO:0072359; P:GO:0097435; F:GO:0005515; F:GO:0042302; F:GO:0043167; F:GO:0097367; C:GO:0005583	P:animal organ morphogenesis; P:tissue development; P:extracellular matrix organization; P:cuticle development involved in collagen and cuticulin-based cuticle molting cycle; P:negative regulation of cellular process; P:regulation of developmental process; P:regulation of multicellular organismal process; P:cellular response to organic substance; P:cellular response to endogenous stimulus; P:circ…
tr|A0A158PPJ2|A0A158PPJ2_ANISI	20	P:GO:0003008; P:GO:0007165; P:GO:0007517; P:GO:0009887; P:GO:0030198; P:GO:0048514; P:GO:0048608; P:GO:0048680; P:GO:0050714; P:GO:0060562; P:GO:0071310; P:GO:0071495; F:GO:0005201; F:GO:0005515; C:GO:0005581; C:GO:0005604; C:GO:0005615; C:GO:0043231; C:GO:0098644; C:GO:0099081	P:system process; P:signal transduction; P:muscle organ development; P:animal organ morphogenesis; P:extracellular matrix organization; P:blood vessel morphogenesis; P:reproductive structure development; P:positive regulation of axon regeneration; P:positive regulation of protein secretion; P:epithelial tube morphogenesis; P:cellular response to organic substance; P:cellular response to endogenou…			IPR008160 (PFAM); IPR001442 (PFAM); IPR036954 (G3DSA:2.170.240.GENE3D); mobidb-lite (MOBIDB_LITE); mobidb-lite (MOBIDB_LITE); mobidb-lite (MOBIDB_LITE); mobidb-lite (MOBIDB_LITE); PTHR24023:SF877 (PANTHER); PTHR24023 (PANTHER); PTHR24023 (PANTHER); PTHR24023 (PANTHER); PTHR24023 (PANTHER); PTHR24023:SF877 (PANTHER); PTHR24023:SF877 (PANTHER); PTHR24023 (PANTHER); PTHR24023:SF877 (PANTHER); PTHR24…	F:GO:0005201; C:GO:0005581	F:extracellular matrix structural constituent; C:collagen trimer
tr|A0A158PN13|A0A158PN13_ANISI	27	P:GO:0006919; P:GO:0007517; P:GO:0007605; P:GO:0008015; P:GO:0032836; P:GO:0035262; P:GO:0035848; P:GO:0038063; P:GO:0048514; P:GO:0048598; P:GO:0048621; P:GO:0048680; P:GO:0050714; P:GO:0055013; P:GO:0060562; P:GO:0060729; P:GO:0071310; P:GO:0071495; P:GO:0071711; P:GO:1901700; P:GO:1903354; F:GO:0005515; F:GO:0008191; F:GO:0030020; C:GO:0005587; C:GO:0005615; C:GO:0005788	P:activation of cysteine-type endopeptidase activity involved in apoptotic process; P:muscle organ development; P:sensory perception of sound; P:blood circulation; P:glomerular basement membrane development; P:gonad morphogenesis; P:oviduct morphogenesis; P:collagen-activated tyrosine kinase receptor signaling pathway; P:blood vessel morphogenesis; P:embryonic morphogenesis; P:post-embryonic dige…			IPR008160 (PFAM); IPR036954 (G3DSA:2.170.240.GENE3D); IPR001442 (PFAM); mobidb-lite (MOBIDB_LITE); mobidb-lite (MOBIDB_LITE); mobidb-lite (MOBIDB_LITE); mobidb-lite (MOBIDB_LITE); mobidb-lite (MOBIDB_LITE); mobidb-lite (MOBIDB_LITE); PTHR24637 (PANTHER); PTHR24637 (PANTHER); PTHR24637:SF331 (PANTHER); PTHR24637:SF331 (PANTHER); PTHR24637:SF331 (PANTHER); PTHR24637:SF331 (PANTHER); PTHR24637 (PANT…	F:GO:0005201; C:GO:0005581	F:extracellular matrix structural constituent; C:collagen trimer
tr|A0A0M3JZM9|A0A0M3JZM9_ANISI	22	P:GO:0002062; P:GO:0007507; P:GO:0007600; P:GO:0009612; P:GO:0030198; P:GO:0032870; P:GO:0048523; P:GO:0048562; P:GO:0048583; P:GO:0048839; P:GO:0050793; P:GO:0051239; P:GO:0060351; P:GO:0071417; P:GO:0097435; P:GO:1901701; F:GO:0005515; F:GO:0042302; F:GO:0043167; F:GO:0097367; C:GO:0005581; C:GO:0062023	P:chondrocyte differentiation; P:heart development; P:sensory perception; P:response to mechanical stimulus; P:extracellular matrix organization; P:cellular response to hormone stimulus; P:negative regulation of cellular process; P:embryonic organ morphogenesis; P:regulation of response to stimulus; P:inner ear development; P:regulation of developmental process; P:regulation of multicellular orga…			IPR002486 (PFAM); IPR008160 (PFAM); G3DSA:1.20.5.320 (GENE3D); mobidb-lite (MOBIDB_LITE); mobidb-lite (MOBIDB_LITE); mobidb-lite (MOBIDB_LITE); PTHR24637:SF310 (PANTHER); PTHR24637 (PANTHER); PS51257 (PROSITE_PROFILES)	F:GO:0042302	F:structural constituent of cuticle
tr|A0A0M3JZU3|A0A0M3JZU3_ANISI	18	P:GO:0002376; P:GO:0009725; P:GO:0014070; P:GO:0016043; P:GO:0033993; P:GO:0048519; P:GO:0048731; P:GO:0050794; P:GO:0071310; P:GO:0071495; P:GO:1901700; F:GO:0005515; F:GO:0042302; C:GO:0005581; C:GO:0005737; C:GO:0043227; C:GO:0043229; C:GO:0062023	P:immune system process; P:response to hormone; P:response to organic cyclic compound; P:cellular component organization; P:response to lipid; P:negative regulation of biological process; P:system development; P:regulation of cellular process; P:cellular response to organic substance; P:cellular response to endogenous stimulus; P:response to oxygen-containing compound; F:protein binding; F:struct…
tr|A0A0M3IZV9|A0A0M3IZV9_ANISI	17	P:GO:0001501; P:GO:0009653; P:GO:0010243; P:GO:0030198; P:GO:0042335; P:GO:0045087; P:GO:0048513; P:GO:0050794; P:GO:0050829; P:GO:0071229; P:GO:0071310; P:GO:0071495; P:GO:1901701; F:GO:0005515; F:GO:0042302; C:GO:0005737; C:GO:0062023	P:skeletal system development; P:anatomical structure morphogenesis; P:response to organonitrogen compound; P:extracellular matrix organization; P:cuticle development; P:innate immune response; P:animal organ development; P:regulation of cellular process; P:defense response to Gram-negative bacterium; P:cellular response to acid chemical; P:cellular response to organic substance; P:cellular respo…			IPR002486 (PFAM); IPR008160 (PFAM); mobidb-lite (MOBIDB_LITE); mobidb-lite (MOBIDB_LITE); mobidb-lite (MOBIDB_LITE); PTHR24637 (PANTHER); PTHR24637:SF273 (PANTHER)	F:GO:0042302	F:structural constituent of cuticle
tr|A0A0M3JQT9|A0A0M3JQT9_ANISI	10	P:GO:0034641; P:GO:0044238; P:GO:0044248; P:GO:0044281; P:GO:0046483; P:GO:0055114; P:GO:1901360; P:GO:1901565; F:GO:0016616; F:GO:0050545	P:cellular nitrogen compound metabolic process; P:primary metabolic process; P:cellular catabolic process; P:small molecule metabolic process; P:heterocycle metabolic process; P:oxidation-reduction process; P:organic cyclic compound metabolic process; P:organonitrogen compound catabolic process; F:oxidoreductase activity, acting on the CH-OH group of donors, NAD or NADP as acceptor; F:sulfopyruva…	EC:4.1.1.79	Sulfopyruvate decarboxylase	G3DSA:1.10.1530.10 (GENE3D); IPR003767 (PFAM); G3DSA:3.30.1370.60 (GENE3D); PTHR11091:SF1 (PANTHER); IPR003767 (PANTHER); IPR036111 (SUPERFAMILY)	P:GO:0055114; F:GO:0016491	P:oxidation-reduction process; F:oxidoreductase activity
tr|A0A0M3KBX3|A0A0M3KBX3_ANISI	67	P:GO:0000147; P:GO:0001755; P:GO:0001771; P:GO:0001845; P:GO:0003093; P:GO:0008360; P:GO:0010633; P:GO:0010762; P:GO:0016197; P:GO:0030335; P:GO:0030595; P:GO:0031339; P:GO:0032796; P:GO:0034315; P:GO:0035767; P:GO:0036120; P:GO:0038180; P:GO:0042102; P:GO:0043029; P:GO:0043320; P:GO:0043524; P:GO:0044387; P:GO:0048873; P:GO:0050918; P:GO:0051126; P:GO:0051279; P:GO:0051497; P:GO:0051895; P:GO:00…	P:actin cortical patch assembly; P:neural crest cell migration; P:immunological synapse formation; P:phagolysosome assembly; P:regulation of glomerular filtration; P:regulation of cell shape; P:negative regulation of epithelial cell migration; P:regulation of fibroblast migration; P:endosomal transport; P:positive regulation of cell migration; P:leukocyte chemotaxis; P:negative regulation of vesi…
tr|Q14QT4|Q14QT4_ANISI	6	P:GO:0006950; P:GO:0009628; P:GO:0030162; P:GO:0050794; F:GO:0004869; C:GO:0005737	P:response to stress; P:response to abiotic stimulus; P:regulation of proteolysis; P:regulation of cellular process; F:cysteine-type endopeptidase inhibitor activity; C:cytoplasm			G3DSA:3.10.450.10 (GENE3D); IPR000010 (PFAM); PTHR46186 (PANTHER); PTHR46186:SF2 (PANTHER); IPR000010 (CDD); SSF54403 (SUPERFAMILY)	F:GO:0004869	F:cysteine-type endopeptidase inhibitor activity
tr|A0A0M3KCU8|A0A0M3KCU8_ANISI	22	P:GO:0002526; P:GO:0007162; P:GO:0008284; P:GO:0032101; P:GO:0032270; P:GO:0043086; P:GO:0043408; P:GO:0045861; P:GO:0048584; P:GO:0048585; P:GO:0050672; P:GO:0052548; P:GO:0060281; P:GO:0065008; P:GO:0070613; P:GO:0080134; P:GO:1903188; F:GO:0004869; F:GO:0005515; F:GO:0019828; C:GO:0005615; C:GO:0042718	P:acute inflammatory response; P:negative regulation of cell adhesion; P:positive regulation of cell population proliferation; P:regulation of response to external stimulus; P:positive regulation of cellular protein metabolic process; P:negative regulation of catalytic activity; P:regulation of MAPK cascade; P:negative regulation of proteolysis; P:positive regulation of response to stimulus; P:ne…			IPR000010 (PFAM); G3DSA:3.10.450.10 (GENE3D); PTHR46186 (PANTHER); PTHR46186:SF11 (PANTHER); IPR000010 (CDD); SSF54403 (SUPERFAMILY)	F:GO:0004869	F:cysteine-type endopeptidase inhibitor activity
tr|A0A0M3JUZ9|A0A0M3JUZ9_ANISI	11	P:GO:0010466; P:GO:0010951; P:GO:0060281; P:GO:0070613; P:GO:1903188; F:GO:0004869; F:GO:0030414; C:GO:0005576; C:GO:0005615; C:GO:0005737; C:GO:0042718	P:negative regulation of peptidase activity; P:negative regulation of endopeptidase activity; P:regulation of oocyte development; P:regulation of protein processing; P:positive regulation of vitellogenesis; F:cysteine-type endopeptidase inhibitor activity; F:peptidase inhibitor activity; C:extracellular region; C:extracellular space; C:cytoplasm; C:yolk granule
tr|A0A0M3K080|A0A0M3K080_ANISI	54	P:GO:0001666; P:GO:0001819; P:GO:0002088; P:GO:0006469; P:GO:0007021; P:GO:0007517; P:GO:0009408; P:GO:0009615; P:GO:0010259; P:GO:0010629; P:GO:0010998; P:GO:0030308; P:GO:0031109; P:GO:0032355; P:GO:0032387; P:GO:0035924; P:GO:0042026; P:GO:0042542; P:GO:0043154; P:GO:0043536; P:GO:0045214; P:GO:0045766; P:GO:0051129; P:GO:0051403; P:GO:0060561; P:GO:0061077; P:GO:0065008; P:GO:0099641; P:GO:19…	P:response to hypoxia; P:positive regulation of cytokine production; P:lens development in camera-type eye; P:negative regulation of protein kinase activity; P:tubulin complex assembly; P:muscle organ development; P:response to heat; P:response to virus; P:multicellular organism aging; P:negative regulation of gene expression; P:regulation of translational initiation by eIF2 alpha phosphorylation…			IPR001436 (PRINTS); IPR008978 (G3DSA:2.60.40.GENE3D); IPR002068 (PFAM); mobidb-lite (MOBIDB_LITE); mobidb-lite (MOBIDB_LITE); mobidb-lite (MOBIDB_LITE); mobidb-lite (MOBIDB_LITE); mobidb-lite (MOBIDB_LITE); PTHR45640 (PANTHER); PTHR45640:SF10 (PANTHER); IPR002068 (PROSITE_PROFILES); cd06526 (CDD); IPR008978 (SUPERFAMILY)	no GO terms	no GO terms
tr|A0A0M3JUS7|A0A0M3JUS7_ANISI	34	P:GO:0000398; P:GO:0006369; P:GO:0006378; P:GO:0006388; P:GO:0009414; P:GO:0009631; P:GO:0009651; P:GO:0009737; P:GO:0009845; P:GO:0016554; P:GO:0031047; P:GO:0042868; P:GO:0043489; P:GO:0045087; P:GO:0048589; P:GO:0060567; P:GO:0060968; P:GO:0080156; P:GO:0098789; F:GO:0003690; F:GO:0003697; F:GO:0003729; F:GO:0005507; F:GO:0005515; F:GO:0005524; F:GO:0008266; F:GO:0034336; C:GO:0005847; C:GO:00…	P:mRNA splicing, via spliceosome; P:termination of RNA polymerase II transcription; P:mRNA polyadenylation; P:tRNA splicing, via endonucleolytic cleavage and ligation; P:response to water deprivation; P:cold acclimation; P:response to salt stress; P:response to abscisic acid; P:seed germination; P:cytidine to uridine editing; P:gene silencing by RNA; P:antisense RNA metabolic process; P:RNA stabi…			IPR000504 (PFAM); IPR012677 (G3DSA:3.30.70.GENE3D); PTHR45735 (PANTHER); PTHR45735:SF2 (PANTHER); IPR000504 (PROSITE_PROFILES); IPR035979 (SUPERFAMILY)	F:GO:0003676	F:nucleic acid binding
tr|A0A0M3J6G4|A0A0M3J6G4_ANISI	14	P:GO:0000413; P:GO:0007165; P:GO:0046686; P:GO:0061083; F:GO:0003755; F:GO:0016018; F:GO:0043021; F:GO:0051082; C:GO:0005576; C:GO:0005771; C:GO:0005795; C:GO:0005829; C:GO:0005886; C:GO:0009507	P:protein peptidyl-prolyl isomerization; P:signal transduction; P:response to cadmium ion; P:regulation of protein refolding; F:peptidyl-prolyl cis-trans isomerase activity; F:cyclosporin A binding; F:ribonucleoprotein complex binding; F:unfolded protein binding; C:extracellular region; C:multivesicular body; C:Golgi stack; C:cytosol; C:plasma membrane; C:chloroplast	EC:5.2.1.8	Peptidylprolyl isomerase	IPR002130 (PRINTS); IPR029000 (G3DSA:2.40.100.GENE3D); IPR002130 (PFAM); PTHR11071 (PANTHER); PTHR11071:SF328 (PANTHER); IPR020892 (PROSITE_PATTERNS); IPR002130 (PROSITE_PROFILES); IPR029000 (SUPERFAMILY)	P:GO:0000413; P:GO:0006457; F:GO:0003755	P:protein peptidyl-prolyl isomerization; P:protein folding; F:peptidyl-prolyl cis-trans isomerase activity
tr|A0A0M3JV00|A0A0M3JV00_ANISI	2	P:GO:0042221; F:GO:0004869	P:response to chemical; F:cysteine-type endopeptidase inhibitor activity			G3DSA:3.10.450.10 (GENE3D); PTHR46186 (PANTHER); IPR000010 (CDD); SSF54403 (SUPERFAMILY); SSF54403 (SUPERFAMILY)	F:GO:0004869	F:cysteine-type endopeptidase inhibitor activity
tr|A0A0M3K238|A0A0M3K238_ANISI	13	P:GO:0007059; P:GO:0007315; P:GO:0007423; P:GO:0030182; P:GO:0035046; P:GO:0035047; P:GO:0065007; F:GO:0005515; C:GO:0000242; C:GO:0000776; C:GO:0005737; C:GO:0005869; C:GO:0005876	P:chromosome segregation; P:pole plasm assembly; P:sensory organ development; P:neuron differentiation; P:pronuclear migration; P:centrosomal and pronuclear rotation; P:biological regulation; F:protein binding; C:pericentriolar material; C:kinetochore; C:cytoplasm; C:dynactin complex; C:spindle microtubule			Coil (COILS); Coil (COILS); IPR028133 (PFAM); mobidb-lite (MOBIDB_LITE); IPR028133 (PANTHER)	P:GO:0007017; C:GO:0005869	P:microtubule-based process; C:dynactin complex
tr|A0A0M3JWG7|A0A0M3JWG7_ANISI	11	P:GO:0006098; P:GO:0009264; P:GO:0016052; P:GO:0043312; P:GO:0046121; F:GO:0004139; C:GO:0005576; C:GO:0005654; C:GO:0005829; C:GO:0034774; C:GO:1904813	P:pentose-phosphate shunt; P:deoxyribonucleotide catabolic process; P:carbohydrate catabolic process; P:neutrophil degranulation; P:deoxyribonucleoside catabolic process; F:deoxyribose-phosphate aldolase activity; C:extracellular region; C:nucleoplasm; C:cytosol; C:secretory granule lumen; C:ficolin-1-rich granule lumen	EC:4.1.2.4	Deoxyribose-phosphate aldolase	Coil (COILS); IPR011343 (PIRSF); IPR013785 (G3DSA:3.20.20.GENE3D); IPR002915 (PFAM); IPR011343 (TIGRFAM); IPR011343 (PANTHER); PTHR10889:SF3 (PANTHER); IPR011343 (CDD); SSF51569 (SUPERFAMILY)	P:GO:0009264; F:GO:0003824; F:GO:0004139; F:GO:0016829; C:GO:0005737	P:deoxyribonucleotide catabolic process; F:catalytic activity; F:deoxyribose-phosphate aldolase activity; F:lyase activity; C:cytoplasm
tr|A0A0M3JNS0|A0A0M3JNS0_ANISI	17	P:GO:0006703; P:GO:0030497; P:GO:0046459; P:GO:0046949; P:GO:0051290; P:GO:0055114; P:GO:0071768; F:GO:0003857; F:GO:0004303; F:GO:0004316; F:GO:0005515; F:GO:0018454; F:GO:0047025; F:GO:0070402; F:GO:0070404; C:GO:0005759; C:GO:0016020	P:estrogen biosynthetic process; P:fatty acid elongation; P:short-chain fatty acid metabolic process; P:fatty-acyl-CoA biosynthetic process; P:protein heterotetramerization; P:oxidation-reduction process; P:mycolic acid biosynthetic process; F:3-hydroxyacyl-CoA dehydrogenase activity; F:estradiol 17-beta-dehydrogenase activity; F:3-oxoacyl-[acyl-carrier-protein] reductase (NADPH) activity; F:prot…	EC:2.3.1.85; EC:1.1.1.36; EC:1.1.1.35; EC:1.1.1.212; EC:1.1.1.100; EC:1.1.1.62	Fatty-acid synthase system; Acetoacetyl-CoA reductase; 3-hydroxyacyl-CoA dehydrogenase; 3-oxoacyl-[acyl-carrier-protein] reductase (NADH); 3-oxoacyl-[acyl-carrier-protein] reductase; 17-beta-estradiol 17-dehydrogenase	G3DSA:3.40.50.720 (GENE3D); PF13561 (PFAM); PTHR42760:SF83 (PANTHER); PTHR42760 (PANTHER); IPR036291 (SUPERFAMILY)	no GO terms	no GO terms
tr|A0A0M3KA69|A0A0M3KA69_ANISI	14	P:GO:0006633; P:GO:0006703; P:GO:0046949; P:GO:0051290; P:GO:0055114; F:GO:0003857; F:GO:0004303; F:GO:0005507; F:GO:0005515; F:GO:0047025; F:GO:0070404; C:GO:0005759; C:GO:0009570; C:GO:0016020	P:fatty acid biosynthetic process; P:estrogen biosynthetic process; P:fatty-acyl-CoA biosynthetic process; P:protein heterotetramerization; P:oxidation-reduction process; F:3-hydroxyacyl-CoA dehydrogenase activity; F:estradiol 17-beta-dehydrogenase activity; F:copper ion binding; F:protein binding; F:3-oxoacyl-[acyl-carrier-protein] reductase (NADH) activity; F:NADH binding; C:mitochondrial matri…	EC:1.1.1.35; EC:1.1.1.212; EC:1.1.1.62	3-hydroxyacyl-CoA dehydrogenase; 3-oxoacyl-[acyl-carrier-protein] reductase (NADH); 17-beta-estradiol 17-dehydrogenase	IPR002347 (PRINTS); IPR002347 (PRINTS); G3DSA:3.40.50.720 (GENE3D); PF13561 (PFAM); PTHR42760:SF83 (PANTHER); PTHR42760 (PANTHER); IPR020904 (PROSITE_PATTERNS); IPR036291 (SUPERFAMILY)	F:GO:0016491	F:oxidoreductase activity
tr|A0A0M3KBQ3|A0A0M3KBQ3_ANISI	15	P:GO:0006633; P:GO:0006703; P:GO:0046949; P:GO:0051290; P:GO:0055114; F:GO:0003857; F:GO:0004303; F:GO:0005507; F:GO:0005515; F:GO:0047025; F:GO:0048038; F:GO:0070404; C:GO:0005759; C:GO:0009570; C:GO:0016020	P:fatty acid biosynthetic process; P:estrogen biosynthetic process; P:fatty-acyl-CoA biosynthetic process; P:protein heterotetramerization; P:oxidation-reduction process; F:3-hydroxyacyl-CoA dehydrogenase activity; F:estradiol 17-beta-dehydrogenase activity; F:copper ion binding; F:protein binding; F:3-oxoacyl-[acyl-carrier-protein] reductase (NADH) activity; F:quinone binding; F:NADH binding; C:…	EC:1.1.1.35; EC:1.1.1.212; EC:1.1.1.62	3-hydroxyacyl-CoA dehydrogenase; 3-oxoacyl-[acyl-carrier-protein] reductase (NADH); 17-beta-estradiol 17-dehydrogenase	G3DSA:3.40.50.720 (GENE3D); IPR002347 (PFAM); PTHR42760 (PANTHER); PTHR42760:SF83 (PANTHER); IPR036291 (SUPERFAMILY)	no GO terms	no GO terms
tr|A0A0M3KJT7|A0A0M3KJT7_ANISI	13	P:GO:0006633; P:GO:0006703; P:GO:0046949; P:GO:0051290; P:GO:0055114; F:GO:0003857; F:GO:0004303; F:GO:0005507; F:GO:0005515; F:GO:0047025; F:GO:0070404; C:GO:0005759; C:GO:0009570	P:fatty acid biosynthetic process; P:estrogen biosynthetic process; P:fatty-acyl-CoA biosynthetic process; P:protein heterotetramerization; P:oxidation-reduction process; F:3-hydroxyacyl-CoA dehydrogenase activity; F:estradiol 17-beta-dehydrogenase activity; F:copper ion binding; F:protein binding; F:3-oxoacyl-[acyl-carrier-protein] reductase (NADH) activity; F:NADH binding; C:mitochondrial matri…	EC:1.1.1.35; EC:1.1.1.212; EC:1.1.1.62	3-hydroxyacyl-CoA dehydrogenase; 3-oxoacyl-[acyl-carrier-protein] reductase (NADH); 17-beta-estradiol 17-dehydrogenase	IPR002347 (PRINTS); G3DSA:3.40.50.720 (GENE3D); PF13561 (PFAM); PTHR42760 (PANTHER); PTHR42760:SF83 (PANTHER); IPR036291 (SUPERFAMILY)	no GO terms	no GO terms
tr|A0A0M3K5J0|A0A0M3K5J0_ANISI	10	P:GO:0006633; P:GO:0006703; P:GO:0051290; P:GO:0055114; F:GO:0003857; F:GO:0004303; F:GO:0005515; F:GO:0047025; F:GO:0070404; C:GO:0005759	P:fatty acid biosynthetic process; P:estrogen biosynthetic process; P:protein heterotetramerization; P:oxidation-reduction process; F:3-hydroxyacyl-CoA dehydrogenase activity; F:estradiol 17-beta-dehydrogenase activity; F:protein binding; F:3-oxoacyl-[acyl-carrier-protein] reductase (NADH) activity; F:NADH binding; C:mitochondrial matrix	EC:1.1.1.35; EC:1.1.1.212; EC:1.1.1.62	3-hydroxyacyl-CoA dehydrogenase; 3-oxoacyl-[acyl-carrier-protein] reductase (NADH); 17-beta-estradiol 17-dehydrogenase	IPR002347 (PRINTS); IPR002347 (PRINTS); PF13561 (PFAM); G3DSA:3.40.50.720 (GENE3D); IPR002347 (PFAM); PTHR42760:SF83 (PANTHER); PTHR42760 (PANTHER); PTHR42760 (PANTHER); IPR020904 (PROSITE_PATTERNS); IPR036291 (SUPERFAMILY)	F:GO:0016491	F:oxidoreductase activity
tr|A0A0M3J1T3|A0A0M3J1T3_ANISI	35	P:GO:0005975; P:GO:0006629; P:GO:0006665; P:GO:0006666; P:GO:0018917; P:GO:0019290; P:GO:0019299; P:GO:0019301; P:GO:0019568; P:GO:0019569; P:GO:0030148; P:GO:0055114; P:GO:0071281; F:GO:0004316; F:GO:0005515; F:GO:0008106; F:GO:0008667; F:GO:0008709; F:GO:0016491; F:GO:0016616; F:GO:0018461; F:GO:0044105; F:GO:0047560; F:GO:0050038; F:GO:0051287; F:GO:0102131; F:GO:0102132; C:GO:0005737; C:GO:00…	P:carbohydrate metabolic process; P:lipid metabolic process; P:sphingolipid metabolic process; P:3-keto-sphinganine metabolic process; P:fluorene metabolic process; P:siderophore biosynthetic process; P:rhamnose metabolic process; P:rhamnose catabolic process; P:arabinose catabolic process; P:L-arabinose catabolic process to xylulose 5-phosphate; P:sphingolipid biosynthetic process; P:oxidation-r…			G3DSA:3.40.50.720 (GENE3D); IPR002347 (PFAM); PTHR42760 (PANTHER); PTHR42760:SF83 (PANTHER); IPR036291 (SUPERFAMILY)	no GO terms	no GO terms
tr|A0A0M3IYQ5|A0A0M3IYQ5_ANISI	19	P:GO:0006116; P:GO:0006537; P:GO:0006541; P:GO:0007616; P:GO:0010044; P:GO:0019551; P:GO:0021549; P:GO:0032024; P:GO:0046693; P:GO:0072350; F:GO:0004352; F:GO:0005525; F:GO:0019899; F:GO:0042802; F:GO:0043531; F:GO:0070403; F:GO:0070728; C:GO:0005743; C:GO:0005759	P:NADH oxidation; P:glutamate biosynthetic process; P:glutamine metabolic process; P:long-term memory; P:response to aluminum ion; P:glutamate catabolic process to 2-oxoglutarate; P:cerebellum development; P:positive regulation of insulin secretion; P:sperm storage; P:tricarboxylic acid metabolic process; F:glutamate dehydrogenase (NAD+) activity; F:GTP binding; F:enzyme binding; F:identical prot…	EC:1.4.1.3; EC:1.4.1.2	Glutamate dehydrogenase (NAD(P)(+)); Glutamate dehydrogenase	G3DSA:3.40.50.720 (GENE3D); PTHR11606 (PANTHER); PTHR11606:SF15 (PANTHER); IPR036291 (SUPERFAMILY)	no GO terms	no GO terms
tr|A0A0M3K4H2|A0A0M3K4H2_ANISI	25	P:GO:0006116; P:GO:0006537; P:GO:0006541; P:GO:0006995; P:GO:0007616; P:GO:0009646; P:GO:0010044; P:GO:0019551; P:GO:0021549; P:GO:0032024; P:GO:0046686; P:GO:0046693; P:GO:0051171; P:GO:0072350; P:GO:1901698; F:GO:0004352; F:GO:0005524; F:GO:0005525; F:GO:0019899; F:GO:0042802; F:GO:0043531; F:GO:0070403; F:GO:0070728; C:GO:0005743; C:GO:0005759	P:NADH oxidation; P:glutamate biosynthetic process; P:glutamine metabolic process; P:cellular response to nitrogen starvation; P:long-term memory; P:response to absence of light; P:response to aluminum ion; P:glutamate catabolic process to 2-oxoglutarate; P:cerebellum development; P:positive regulation of insulin secretion; P:response to cadmium ion; P:sperm storage; P:regulation of nitrogen comp…	EC:1.4.1.3; EC:1.4.1.2	Glutamate dehydrogenase (NAD(P)(+)); Glutamate dehydrogenase	IPR006095 (PRINTS); G3DSA:3.40.50.10860 (GENE3D); IPR006096 (PFAM); IPR006097 (PFAM); G3DSA:1.10.287.140 (GENE3D); G3DSA:3.40.50.720 (GENE3D); PTHR11606 (PANTHER); PTHR11606:SF13 (PANTHER); IPR033524 (PROSITE_PATTERNS); IPR033922 (CDD); IPR036291 (SUPERFAMILY); SSF53223 (SUPERFAMILY)	P:GO:0006520; P:GO:0055114; F:GO:0016491; F:GO:0016639	P:cellular amino acid metabolic process; P:oxidation-reduction process; F:oxidoreductase activity; F:oxidoreductase activity, acting on the CH-NH2 group of donors, NAD or NADP as acceptor
tr|A0A0M3JH52|A0A0M3JH52_ANISI	25	P:GO:0006116; P:GO:0006537; P:GO:0006541; P:GO:0006995; P:GO:0007616; P:GO:0009646; P:GO:0010044; P:GO:0019551; P:GO:0021549; P:GO:0032024; P:GO:0046686; P:GO:0046693; P:GO:0051171; P:GO:0072350; P:GO:1901698; F:GO:0004352; F:GO:0005524; F:GO:0005525; F:GO:0019899; F:GO:0042802; F:GO:0043531; F:GO:0070403; F:GO:0070728; C:GO:0005743; C:GO:0005759	P:NADH oxidation; P:glutamate biosynthetic process; P:glutamine metabolic process; P:cellular response to nitrogen starvation; P:long-term memory; P:response to absence of light; P:response to aluminum ion; P:glutamate catabolic process to 2-oxoglutarate; P:cerebellum development; P:positive regulation of insulin secretion; P:response to cadmium ion; P:sperm storage; P:regulation of nitrogen comp…	EC:1.4.1.3; EC:1.4.1.2	Glutamate dehydrogenase (NAD(P)(+)); Glutamate dehydrogenase	Coil (COILS); G3DSA:3.40.50.720 (GENE3D); IPR006096 (PFAM); PTHR11606 (PANTHER); PTHR11606:SF13 (PANTHER); IPR036291 (SUPERFAMILY)	P:GO:0006520; P:GO:0055114; F:GO:0016491	P:cellular amino acid metabolic process; P:oxidation-reduction process; F:oxidoreductase activity
tr|A0A0M3IZC6|A0A0M3IZC6_ANISI	23	P:GO:0006116; P:GO:0006537; P:GO:0006541; P:GO:0007616; P:GO:0009646; P:GO:0010044; P:GO:0019551; P:GO:0021549; P:GO:0032024; P:GO:0046686; P:GO:0046693; P:GO:0051171; P:GO:0072350; F:GO:0004352; F:GO:0005524; F:GO:0005525; F:GO:0019899; F:GO:0042802; F:GO:0043531; F:GO:0070403; F:GO:0070728; C:GO:0005743; C:GO:0005759	P:NADH oxidation; P:glutamate biosynthetic process; P:glutamine metabolic process; P:long-term memory; P:response to absence of light; P:response to aluminum ion; P:glutamate catabolic process to 2-oxoglutarate; P:cerebellum development; P:positive regulation of insulin secretion; P:response to cadmium ion; P:sperm storage; P:regulation of nitrogen compound metabolic process; P:tricarboxylic acid…	EC:1.4.1.3; EC:1.4.1.2	Glutamate dehydrogenase (NAD(P)(+)); Glutamate dehydrogenase	IPR006095 (PRINTS); G3DSA:3.40.50.720 (GENE3D); IPR006097 (PFAM); G3DSA:3.40.50.10860 (GENE3D); G3DSA:1.10.287.140 (GENE3D); PTHR11606 (PANTHER); PTHR11606:SF13 (PANTHER); IPR033524 (PROSITE_PATTERNS); SSF53223 (SUPERFAMILY)	P:GO:0006520; P:GO:0055114; F:GO:0016491	P:cellular amino acid metabolic process; P:oxidation-reduction process; F:oxidoreductase activity
tr|A0A0M3K3G9|A0A0M3K3G9_ANISI	25	P:GO:0007166; P:GO:0007399; P:GO:0008284; P:GO:0008406; P:GO:0010557; P:GO:0030162; P:GO:0031328; P:GO:0032147; P:GO:0032880; P:GO:0035239; P:GO:0043406; P:GO:0048729; P:GO:0051051; P:GO:0061098; P:GO:0071711; F:GO:0005102; F:GO:0005509; F:GO:0098772; C:GO:0005615; C:GO:0005737; C:GO:0005886; C:GO:0031012; C:GO:0032991; C:GO:0043227; C:GO:0043229	P:cell surface receptor signaling pathway; P:nervous system development; P:positive regulation of cell population proliferation; P:gonad development; P:positive regulation of macromolecule biosynthetic process; P:regulation of proteolysis; P:positive regulation of cellular biosynthetic process; P:activation of protein kinase activity; P:regulation of protein localization; P:tube morphogenesis; P:…			G3DSA:2.10.25.10 (GENE3D); IPR036465 (G3DSA:3.40.50.GENE3D); IPR013783 (G3DSA:2.60.40.GENE3D); IPR002035 (PFAM); IPR036465 (G3DSA:3.40.50.GENE3D); mobidb-lite (MOBIDB_LITE); mobidb-lite (MOBIDB_LITE); mobidb-lite (MOBIDB_LITE); mobidb-lite (MOBIDB_LITE); mobidb-lite (MOBIDB_LITE); mobidb-lite (MOBIDB_LITE); PTHR31460 (PANTHER); PTHR31460 (PANTHER); PTHR31460:SF3 (PANTHER); PTHR31460:SF3 (PANTHER)…	F:GO:0005509; F:GO:0005515	F:calcium ion binding; F:protein binding
tr|A0A0M3JVM9|A0A0M3JVM9_ANISI	30	P:GO:0006468; P:GO:0006936; P:GO:0006950; P:GO:0007165; P:GO:0009887; P:GO:0018193; P:GO:0030239; P:GO:0031034; P:GO:0032880; P:GO:0040011; P:GO:0042221; P:GO:0048666; P:GO:0048738; P:GO:0051130; P:GO:0060255; P:GO:0060429; P:GO:0090257; P:GO:0120036; F:GO:0004672; F:GO:0008092; F:GO:0036094; F:GO:0043167; F:GO:0051020; C:GO:0005576; C:GO:0005886; C:GO:0015629; C:GO:0030017; C:GO:0030424; C:GO:00…	P:protein phosphorylation; P:muscle contraction; P:response to stress; P:signal transduction; P:animal organ morphogenesis; P:peptidyl-amino acid modification; P:myofibril assembly; P:myosin filament assembly; P:regulation of protein localization; P:locomotion; P:response to chemical; P:neuron development; P:cardiac muscle tissue development; P:positive regulation of cellular component organizati…			IPR013783 (G3DSA:2.60.40.GENE3D); IPR013783 (G3DSA:2.60.40.GENE3D); IPR013098 (PFAM); PIRSF000615 (PIRSF); PTHR45080 (PANTHER); IPR007110 (PROSITE_PROFILES); IPR007110 (PROSITE_PROFILES); IPR007110 (PROSITE_PROFILES); cd00096 (CDD); cd00096 (CDD); IPR036179 (SUPERFAMILY); IPR036179 (SUPERFAMILY); IPR036179 (SUPERFAMILY)	no GO terms	no GO terms
tr|A0A0M3JW99|A0A0M3JW99_ANISI	12	P:GO:0003012; P:GO:0006468; P:GO:0007507; P:GO:0018193; P:GO:0030239; P:GO:0048518; P:GO:0050794; P:GO:0050896; F:GO:0004672; F:GO:0008092; F:GO:0019899; C:GO:0030017	P:muscle system process; P:protein phosphorylation; P:heart development; P:peptidyl-amino acid modification; P:myofibril assembly; P:positive regulation of biological process; P:regulation of cellular process; P:response to stimulus; F:protein kinase activity; F:cytoskeletal protein binding; F:enzyme binding; C:sarcomere			IPR013098 (PFAM); IPR013783 (G3DSA:2.60.40.GENE3D); IPR013783 (G3DSA:2.60.40.GENE3D); PTHR45080 (PANTHER); PTHR45080:SF8 (PANTHER); IPR007110 (PROSITE_PROFILES); cd00096 (CDD); IPR036179 (SUPERFAMILY)	no GO terms	no GO terms
tr|A0A0M3JB20|A0A0M3JB20_ANISI	36	P:GO:0006103; P:GO:0006120; P:GO:0006508; P:GO:0006550; P:GO:0006552; P:GO:0006564; P:GO:0006633; P:GO:0007369; P:GO:0007568; P:GO:0009106; P:GO:0042391; P:GO:0045454; P:GO:0046686; P:GO:0048240; P:GO:0051068; P:GO:0061732; P:GO:0106077; F:GO:0004148; F:GO:0004375; F:GO:0005507; F:GO:0005515; F:GO:0005524; F:GO:0008270; F:GO:0009055; F:GO:0015043; F:GO:0034604; F:GO:0043544; F:GO:0050660; F:GO:00…	P:2-oxoglutarate metabolic process; P:mitochondrial electron transport, NADH to ubiquinone; P:proteolysis; P:isoleucine catabolic process; P:leucine catabolic process; P:L-serine biosynthetic process; P:fatty acid biosynthetic process; P:gastrulation; P:aging; P:lipoate metabolic process; P:regulation of membrane potential; P:cell redox homeostasis; P:response to cadmium ion; P:sperm capacitation…	EC:1.8.1.4; EC:1.6.2.6; EC:1.4.4.2	Dihydrolipoyl dehydrogenase; Leghemoglobin reductase; Glycine dehydrogenase (aminomethyl-transferring)	PR00411 (PRINTS); IPR036188 (G3DSA:3.50.50.GENE3D); IPR016156 (G3DSA:3.30.390.GENE3D); IPR023753 (PFAM); IPR004099 (PFAM); PTHR22912 (PANTHER); PTHR22912:SF151 (PANTHER); IPR016156 (SUPERFAMILY); IPR036188 (SUPERFAMILY)	P:GO:0045454; P:GO:0055114; F:GO:0016491; F:GO:0050660	P:cell redox homeostasis; P:oxidation-reduction process; F:oxidoreductase activity; F:flavin adenine dinucleotide binding
tr|A0A0M3J8X8|A0A0M3J8X8_ANISI	34	P:GO:0006103; P:GO:0006120; P:GO:0006508; P:GO:0006633; P:GO:0007369; P:GO:0007568; P:GO:0009083; P:GO:0009106; P:GO:0042391; P:GO:0045454; P:GO:0046686; P:GO:0048240; P:GO:0051068; P:GO:0061732; P:GO:0106077; F:GO:0004148; F:GO:0005507; F:GO:0005515; F:GO:0005524; F:GO:0008270; F:GO:0009055; F:GO:0015043; F:GO:0034604; F:GO:0043544; F:GO:0050660; F:GO:0050897; F:GO:0051287; C:GO:0005654; C:GO:00…	P:2-oxoglutarate metabolic process; P:mitochondrial electron transport, NADH to ubiquinone; P:proteolysis; P:fatty acid biosynthetic process; P:gastrulation; P:aging; P:branched-chain amino acid catabolic process; P:lipoate metabolic process; P:regulation of membrane potential; P:cell redox homeostasis; P:response to cadmium ion; P:sperm capacitation; P:dihydrolipoamide metabolic process; P:mitoc…	EC:1.8.1.4; EC:1.6.2.6	Dihydrolipoyl dehydrogenase; Leghemoglobin reductase	PR00411 (PRINTS); PR00368 (PRINTS); IPR023753 (PFAM); IPR036188 (G3DSA:3.50.50.GENE3D); PTHR22912:SF151 (PANTHER); PTHR22912 (PANTHER); IPR036188 (SUPERFAMILY)	P:GO:0055114; F:GO:0016491	P:oxidation-reduction process; F:oxidoreductase activity
tr|A0A0M3J539|A0A0M3J539_ANISI	1	F:GO:0005515	F:protein binding			IPR041489 (PFAM); G3DSA:2.30.42.10 (GENE3D); mobidb-lite (MOBIDB_LITE); mobidb-lite (MOBIDB_LITE); mobidb-lite (MOBIDB_LITE); PTHR24214 (PANTHER); PTHR24214:SF31 (PANTHER); IPR001478 (PROSITE_PROFILES); cd00992 (CDD); IPR036034 (SUPERFAMILY)	F:GO:0005515	F:protein binding
tr|A0A0M3JGY9|A0A0M3JGY9_ANISI	13	P:GO:0016197; P:GO:0040011; P:GO:0040014; P:GO:0042464; P:GO:0045652; P:GO:0051568; P:GO:0060290; P:GO:0070869; F:GO:0042803; C:GO:0005802; C:GO:0044665; C:GO:0044666; C:GO:0048188	P:endosomal transport; P:locomotion; P:regulation of multicellular organism growth; P:dosage compensation by hypoactivation of X chromosome; P:regulation of megakaryocyte differentiation; P:histone H3-K4 methylation; P:transdifferentiation; P:heterochromatin assembly involved in chromatin silencing; F:protein homodimerization activity; C:trans-Golgi network; C:MLL1/2 complex; C:MLL3/4 complex; C:…			IPR007858 (PFAM); G3DSA:1.20.890.10 (GENE3D); mobidb-lite (MOBIDB_LITE); mobidb-lite (MOBIDB_LITE); mobidb-lite (MOBIDB_LITE); mobidb-lite (MOBIDB_LITE); mobidb-lite (MOBIDB_LITE); IPR037856 (PANTHER)	C:GO:0044666; C:GO:0048188	C:MLL3/4 complex; C:Set1C/COMPASS complex
tr|A0A0M3K252|A0A0M3K252_ANISI	7	P:GO:0040014; P:GO:0040032; P:GO:0042338; F:GO:0042302; C:GO:0005583; C:GO:0060106; C:GO:0060109	P:regulation of multicellular organism growth; P:post-embryonic body morphogenesis; P:cuticle development involved in collagen and cuticulin-based cuticle molting cycle; F:structural constituent of cuticle; C:fibrillar collagen trimer; C:cortical layer of collagen and cuticulin-based cuticle extracellular matrix; C:medial layer of collagen and cuticulin-based cuticle extracellular matrix			IPR008160 (PFAM); IPR002486 (PFAM); G3DSA:1.20.5.320 (GENE3D); mobidb-lite (MOBIDB_LITE); mobidb-lite (MOBIDB_LITE); mobidb-lite (MOBIDB_LITE); PTHR24637 (PANTHER); PTHR24637:SF272 (PANTHER); PS51257 (PROSITE_PROFILES)	F:GO:0042302	F:structural constituent of cuticle
tr|A0A0M3JR55|A0A0M3JR55_ANISI	20	P:GO:0009653; P:GO:0009791; P:GO:0010243; P:GO:0030198; P:GO:0048513; P:GO:0050793; P:GO:0050794; P:GO:0051239; P:GO:0071229; P:GO:0071310; P:GO:0071495; P:GO:1901701; F:GO:0005515; F:GO:0042302; C:GO:0005583; C:GO:0005737; C:GO:0005886; C:GO:0016021; C:GO:0043235; C:GO:0060106	P:anatomical structure morphogenesis; P:post-embryonic development; P:response to organonitrogen compound; P:extracellular matrix organization; P:animal organ development; P:regulation of developmental process; P:regulation of cellular process; P:regulation of multicellular organismal process; P:cellular response to acid chemical; P:cellular response to organic substance; P:cellular response to e…			IPR008160 (PFAM); IPR002486 (PFAM); mobidb-lite (MOBIDB_LITE); mobidb-lite (MOBIDB_LITE); mobidb-lite (MOBIDB_LITE); PTHR24637 (PANTHER)	F:GO:0042302	F:structural constituent of cuticle
tr|A0A0M3K555|A0A0M3K555_ANISI	8	P:GO:0030199; P:GO:0040014; P:GO:0040032; P:GO:0042338; F:GO:0042302; C:GO:0005583; C:GO:0060107; C:GO:0060109	P:collagen fibril organization; P:regulation of multicellular organism growth; P:post-embryonic body morphogenesis; P:cuticle development involved in collagen and cuticulin-based cuticle molting cycle; F:structural constituent of cuticle; C:fibrillar collagen trimer; C:annuli extracellular matrix; C:medial layer of collagen and cuticulin-based cuticle extracellular matrix			IPR002486 (PFAM); IPR008160 (PFAM); mobidb-lite (MOBIDB_LITE); mobidb-lite (MOBIDB_LITE); mobidb-lite (MOBIDB_LITE); mobidb-lite (MOBIDB_LITE); PTHR24637 (PANTHER); PTHR24637:SF272 (PANTHER)	F:GO:0042302	F:structural constituent of cuticle
tr|A0A0M3J595|A0A0M3J595_ANISI	2	F:GO:0008289; F:GO:0019841	F:lipid binding; F:retinol binding			IPR038289 (G3DSA:1.10.533.GENE3D); IPR032487 (PFAM)	no GO terms	no GO terms
tr|A0A0M3K363|A0A0M3K363_ANISI	60	P:GO:0006888; P:GO:0006915; P:GO:0007290; P:GO:0007291; P:GO:0007476; P:GO:0008407; P:GO:0010389; P:GO:0016236; P:GO:0019886; P:GO:0030989; P:GO:0034454; P:GO:0035071; P:GO:0035721; P:GO:0035735; P:GO:0035774; P:GO:0042326; P:GO:0043086; P:GO:0043312; P:GO:0044458; P:GO:0045019; P:GO:0048315; P:GO:0051017; P:GO:0051292; P:GO:0051301; P:GO:1902857; P:GO:1904801; P:GO:2000582; F:GO:0004857; F:GO:00…	P:endoplasmic reticulum to Golgi vesicle-mediated transport; P:apoptotic process; P:spermatid nucleus elongation; P:sperm individualization; P:imaginal disc-derived wing morphogenesis; P:chaeta morphogenesis; P:regulation of G2/M transition of mitotic cell cycle; P:macroautophagy; P:antigen processing and presentation of exogenous peptide antigen via MHC class II; P:dynein-driven meiotic oscillat…	EC:3.6.1.3; EC:5.6.1.3; EC:3.6.1.15	Adenosinetriphosphatase; Plus-end-directed kinesin ATPase; Nucleoside-triphosphate phosphatase	IPR037177 (G3DSA:3.30.740.GENE3D); IPR001372 (PFAM); PTHR11886:SF62 (PANTHER); IPR001372 (PANTHER); IPR019763 (PROSITE_PATTERNS); IPR037177 (SUPERFAMILY)	P:GO:0007017; C:GO:0005875; C:GO:0030286	P:microtubule-based process; C:microtubule associated complex; C:dynein complex
tr|A0A0M3JT69|A0A0M3JT69_ANISI	14	P:GO:0006635; P:GO:0035965; F:GO:0000062; F:GO:0003988; F:GO:0004300; F:GO:0005515; F:GO:0016508; F:GO:0016509; F:GO:0044877; F:GO:0051287; C:GO:0005741; C:GO:0005743; C:GO:0016507; C:GO:0042645	P:fatty acid beta-oxidation; P:cardiolipin acyl-chain remodeling; F:fatty-acyl-CoA binding; F:acetyl-CoA C-acyltransferase activity; F:enoyl-CoA hydratase activity; F:protein binding; F:long-chain-enoyl-CoA hydratase activity; F:long-chain-3-hydroxyacyl-CoA dehydrogenase activity; F:protein-containing complex binding; F:NAD binding; C:mitochondrial outer membrane; C:mitochondrial inner membrane; …	EC:1.1.1.35; EC:4.2.1.74; EC:1.1.1.211; EC:2.3.1.16; EC:4.2.1.17	3-hydroxyacyl-CoA dehydrogenase; Long-chain-enoyl-CoA hydratase; Long-chain-3-hydroxyacyl-CoA dehydrogenase; Acetyl-CoA C-acyltransferase; Enoyl-CoA hydratase
tr|A0A0M3JYG5|A0A0M3JYG5_ANISI	4	P:GO:0006631; P:GO:0072329; F:GO:0005515; F:GO:0016836	P:fatty acid metabolic process; P:monocarboxylic acid catabolic process; F:protein binding; F:hydro-lyase activity
tr|A0A0M3K2M8|A0A0M3K2M8_ANISI	8	P:GO:0006635; P:GO:0010124; P:GO:1901564; F:GO:0004300; F:GO:0016853; F:GO:0042802; F:GO:0043956; C:GO:0005759	P:fatty acid beta-oxidation; P:phenylacetate catabolic process; P:organonitrogen compound metabolic process; F:enoyl-CoA hydratase activity; F:isomerase activity; F:identical protein binding; F:3-hydroxypropionyl-CoA dehydratase activity; C:mitochondrial matrix	EC:4.2.1.116; EC:4.2.1.17	3-hydroxypropionyl-CoA dehydratase; Enoyl-CoA hydratase
tr|A0A0M3K2E7|A0A0M3K2E7_ANISI	18	P:GO:0007275; P:GO:0009405; P:GO:0009408; P:GO:0009414; P:GO:0009737; P:GO:0009873; P:GO:0019216; P:GO:0043388; P:GO:0045446; P:GO:0045944; F:GO:0001094; F:GO:0003677; F:GO:0003700; F:GO:0003713; F:GO:0005516; C:GO:0005654; C:GO:0005730; C:GO:0005829	P:multicellular organism development; P:pathogenesis; P:response to heat; P:response to water deprivation; P:response to abscisic acid; P:ethylene-activated signaling pathway; P:regulation of lipid metabolic process; P:positive regulation of DNA binding; P:endothelial cell differentiation; P:positive regulation of transcription by RNA polymerase II; F:TFIID-class transcription factor complex bind…			IPR010982 (G3DSA:1.10.260.GENE3D); IPR013729 (PFAM); IPR001387 (PFAM); mobidb-lite (MOBIDB_LITE); mobidb-lite (MOBIDB_LITE); mobidb-lite (MOBIDB_LITE); PTHR10245 (PANTHER); IPR001387 (PROSITE_PROFILES); IPR001387 (CDD); IPR010982 (SUPERFAMILY)	F:GO:0003677	F:DNA binding
tr|A0A0M3JP58|A0A0M3JP58_ANISI	21	P:GO:0006414; P:GO:0010942; P:GO:0035690; P:GO:0071364; P:GO:1900022; P:GO:1903427; P:GO:1990090; F:GO:0000049; F:GO:0003729; F:GO:0003746; F:GO:0003924; F:GO:0005516; F:GO:0005525; F:GO:0008144; F:GO:0019901; F:GO:0042802; C:GO:0005730; C:GO:0005829; C:GO:0005853; C:GO:0030864; C:GO:0032587	P:translational elongation; P:positive regulation of cell death; P:cellular response to drug; P:cellular response to epidermal growth factor stimulus; P:regulation of D-erythro-sphingosine kinase activity; P:negative regulation of reactive oxygen species biosynthetic process; P:cellular response to nerve growth factor stimulus; F:tRNA binding; F:mRNA binding; F:translation elongation factor activ…	EC:3.6.1.15	Nucleoside-triphosphate phosphatase	IPR000795 (PFAM); G3DSA:3.40.50.300 (GENE3D); PTHR23115 (PANTHER); PTHR23115:SF236 (PANTHER); IPR027417 (SUPERFAMILY)	F:GO:0003924; F:GO:0005525	F:GTPase activity; F:GTP binding
tr|A0A0M3K551|A0A0M3K551_ANISI	29	P:GO:0006414; P:GO:0010035; P:GO:0035690; P:GO:0043065; P:GO:0043312; P:GO:0051602; P:GO:0071364; P:GO:0090218; P:GO:1900022; P:GO:1903427; P:GO:1904714; P:GO:1990090; F:GO:0000049; F:GO:0003729; F:GO:0003746; F:GO:0003924; F:GO:0005516; F:GO:0005525; F:GO:0008144; F:GO:0019901; F:GO:0042802; C:GO:0005730; C:GO:0005829; C:GO:0005853; C:GO:0030864; C:GO:0032587; C:GO:0043025; C:GO:0098574; C:GO:19…	P:translational elongation; P:response to inorganic substance; P:cellular response to drug; P:positive regulation of apoptotic process; P:neutrophil degranulation; P:response to electrical stimulus; P:cellular response to epidermal growth factor stimulus; P:positive regulation of lipid kinase activity; P:regulation of D-erythro-sphingosine kinase activity; P:negative regulation of reactive oxygen…	EC:3.6.1.15	Nucleoside-triphosphate phosphatase	Coil (COILS); IPR000795 (PRINTS); G3DSA:2.40.30.10 (GENE3D); IPR000795 (PFAM); IPR004539 (TIGRFAM); IPR004160 (PFAM); G3DSA:3.40.50.300 (GENE3D); IPR004161 (PFAM); G3DSA:2.40.30.10 (GENE3D); PTHR23115 (PANTHER); PTHR23115:SF236 (PANTHER); IPR031157 (PROSITE_PATTERNS); IPR000795 (PROSITE_PROFILES); cd03693 (CDD); cd03705 (CDD); cd01883 (CDD); IPR009001 (SUPERFAMILY); IPR027417 (SUPERFAMILY); IPR00…	P:GO:0006414; F:GO:0003746; F:GO:0003924; F:GO:0005525	P:translational elongation; F:translation elongation factor activity; F:GTPase activity; F:GTP binding
tr|A0A0M3JYB9|A0A0M3JYB9_ANISI	13	P:GO:0006414; P:GO:0009299; P:GO:0010941; P:GO:0030041; P:GO:0071479; F:GO:0003677; F:GO:0003746; F:GO:0005085; F:GO:0031072; F:GO:0033613; C:GO:0005829; C:GO:0005853; C:GO:0098978	P:translational elongation; P:mRNA transcription; P:regulation of cell death; P:actin filament polymerization; P:cellular response to ionizing radiation; F:DNA binding; F:translation elongation factor activity; F:guanyl-nucleotide exchange factor activity; F:heat shock protein binding; F:activating transcription factor binding; C:cytosol; C:eukaryotic translation elongation factor 1 complex; C:gl…			Coil (COILS); G3DSA:1.20.1050.10 (GENE3D); IPR014038 (PFAM); IPR018940 (PFAM); IPR014717 (G3DSA:3.30.70.GENE3D); mobidb-lite (MOBIDB_LITE); PTHR11595 (PANTHER); IPR001326 (PROSITE_PATTERNS); IPR014038 (CDD); IPR036282 (SUPERFAMILY); IPR036219 (SUPERFAMILY)	P:GO:0006414; F:GO:0003746; C:GO:0005853	P:translational elongation; F:translation elongation factor activity; C:eukaryotic translation elongation factor 1 complex
tr|A0A0M3K613|A0A0M3K613_ANISI	31	P:GO:0002182; P:GO:0002244; P:GO:0002931; P:GO:0003009; P:GO:0007568; P:GO:0010629; P:GO:0014009; P:GO:0032355; P:GO:0034976; P:GO:0035914; P:GO:0042542; P:GO:0045471; P:GO:0045901; P:GO:0050829; P:GO:0051593; P:GO:1990145; P:GO:1990416; P:GO:2000767; F:GO:0002039; F:GO:0003746; F:GO:0003924; F:GO:0005525; F:GO:0008097; F:GO:0019901; F:GO:0043022; F:GO:0051015; C:GO:0005829; C:GO:0005886; C:GO:00…	P:cytoplasmic translational elongation; P:hematopoietic progenitor cell differentiation; P:response to ischemia; P:skeletal muscle contraction; P:aging; P:negative regulation of gene expression; P:glial cell proliferation; P:response to estradiol; P:response to endoplasmic reticulum stress; P:skeletal muscle cell differentiation; P:response to hydrogen peroxide; P:response to ethanol; P:positive …	EC:3.6.1.15	Nucleoside-triphosphate phosphatase
tr|A0A0M3JVC5|A0A0M3JVC5_ANISI	7	P:GO:0045471; P:GO:0070125; F:GO:0003746; F:GO:0003924; F:GO:0005525; C:GO:0005743; C:GO:0042645	P:response to ethanol; P:mitochondrial translational elongation; F:translation elongation factor activity; F:GTPase activity; F:GTP binding; C:mitochondrial inner membrane; C:mitochondrial nucleoid	EC:3.6.1.15	Nucleoside-triphosphate phosphatase	IPR000795 (PRINTS); IPR004161 (PFAM); IPR000795 (PFAM); G3DSA:3.40.50.300 (GENE3D); G3DSA:2.40.30.10 (GENE3D); G3DSA:2.40.30.10 (GENE3D); mobidb-lite (MOBIDB_LITE); mobidb-lite (MOBIDB_LITE); PTHR43721 (PANTHER); PTHR43721:SF22 (PANTHER); IPR000795 (PROSITE_PROFILES); IPR041709 (CDD); IPR009001 (SUPERFAMILY); IPR027417 (SUPERFAMILY); IPR009000 (SUPERFAMILY)	F:GO:0003924; F:GO:0005525	F:GTPase activity; F:GTP binding
tr|A0A158PP77|A0A158PP77_ANISI	31	P:GO:0000122; P:GO:0006094; P:GO:0007568; P:GO:0009615; P:GO:0010756; P:GO:0030308; P:GO:0042493; P:GO:0043403; P:GO:0045933; P:GO:0051099; P:GO:0061621; P:GO:0070371; P:GO:0098761; P:GO:1903298; P:GO:2001171; F:GO:0000287; F:GO:0000977; F:GO:0001227; F:GO:0003723; F:GO:0004634; F:GO:0031072; F:GO:0042803; F:GO:0044877; F:GO:0046982; F:GO:0051020; C:GO:0000015; C:GO:0019897; C:GO:0030426; C:GO:00…	P:negative regulation of transcription by RNA polymerase II; P:gluconeogenesis; P:aging; P:response to virus; P:positive regulation of plasminogen activation; P:negative regulation of cell growth; P:response to drug; P:skeletal muscle tissue regeneration; P:positive regulation of muscle contraction; P:positive regulation of binding; P:canonical glycolysis; P:ERK1 and ERK2 cascade; P:cellular resp…	EC:4.2.1.11	Phosphopyruvate hydratase	IPR000941 (PRINTS); IPR029017 (G3DSA:3.30.390.GENE3D); IPR020811 (PFAM); IPR020810 (PFAM); IPR036849 (G3DSA:3.20.20.GENE3D); IPR000941 (TIGRFAM); IPR029017 (G3DSA:3.30.390.GENE3D); IPR029017 (G3DSA:3.30.390.GENE3D); IPR000941 (PANTHER); IPR020809 (PROSITE_PATTERNS); IPR000941 (HAMAP); IPR000941 (CDD); IPR029017 (SUPERFAMILY); IPR029017 (SUPERFAMILY); IPR036849 (SUPERFAMILY); IPR029017 (SUPERFAMIL…	P:GO:0006096; F:GO:0000287; F:GO:0004634; C:GO:0000015	P:glycolytic process; F:magnesium ion binding; F:phosphopyruvate hydratase activity; C:phosphopyruvate hydratase complex
tr|A0A0M3K9X8|A0A0M3K9X8_ANISI	6	P:GO:0006631; P:GO:0044248; P:GO:1901575; F:GO:0052689; C:GO:0005576; C:GO:0005777	P:fatty acid metabolic process; P:cellular catabolic process; P:organic substance catabolic process; F:carboxylic ester hydrolase activity; C:extracellular region; C:peroxisome	EC:3.1.1.1	Carboxylesterase	IPR002018 (PFAM); IPR029058 (G3DSA:3.40.50.GENE3D); PTHR11559 (PANTHER); PTHR11559:SF353 (PANTHER); IPR019826 (PROSITE_PATTERNS); IPR019819 (PROSITE_PATTERNS); IPR029058 (SUPERFAMILY)	no GO terms	no GO terms
tr|A0A0M3JS03|A0A0M3JS03_ANISI	15	P:GO:0000184; P:GO:0006413; P:GO:0006414; P:GO:0006614; P:GO:0018022; P:GO:0019083; P:GO:0031324; P:GO:0045727; P:GO:0071320; P:GO:1904401; F:GO:0003735; F:GO:0005506; F:GO:0008168; F:GO:0043021; C:GO:0005840	P:nuclear-transcribed mRNA catabolic process, nonsense-mediated decay; P:translational initiation; P:translational elongation; P:SRP-dependent cotranslational protein targeting to membrane; P:peptidyl-lysine methylation; P:viral transcription; P:negative regulation of cellular metabolic process; P:positive regulation of translation; P:cellular response to cAMP; P:cellular response to Thyroid stim…			PF06325 (PFAM); IPR038716 (G3DSA:1.10.10.GENE3D); G3DSA:3.40.50.150 (GENE3D); PF00428 (PFAM); mobidb-lite (MOBIDB_LITE); PTHR43648:SF1 (PANTHER); PTHR43648 (PANTHER); IPR027534 (HAMAP); cd05833 (CDD); IPR029063 (SUPERFAMILY)	P:GO:0006414; F:GO:0003735; C:GO:0005840	P:translational elongation; F:structural constituent of ribosome; C:ribosome
tr|A0A0M3J5Z6|A0A0M3J5Z6_ANISI	27	P:GO:0006470; P:GO:0007165; P:GO:0009617; P:GO:0010243; P:GO:0010286; P:GO:0033554; P:GO:0042493; P:GO:0046686; P:GO:0051085; P:GO:0051259; P:GO:0061084; F:GO:0004721; F:GO:0016671; F:GO:0019904; F:GO:0030544; F:GO:0030674; F:GO:0032559; F:GO:0032564; F:GO:0042802; F:GO:0044877; F:GO:0046983; F:GO:0051082; F:GO:0051087; C:GO:0005829; C:GO:0012505; C:GO:0016020; C:GO:0032991	P:protein dephosphorylation; P:signal transduction; P:response to bacterium; P:response to organonitrogen compound; P:heat acclimation; P:cellular response to stress; P:response to drug; P:response to cadmium ion; P:chaperone cofactor-dependent protein refolding; P:protein complex oligomerization; P:negative regulation of protein refolding; F:phosphoprotein phosphatase activity; F:oxidoreductase …	EC:3.1.3.16	Protein-serine/threonine phosphatase	Coil (COILS); IPR034649 (PFAM); IPR011990 (G3DSA:1.25.40.GENE3D); IPR001440 (PFAM); mobidb-lite (MOBIDB_LITE); mobidb-lite (MOBIDB_LITE); PTHR45883 (PANTHER); IPR019734 (PROSITE_PROFILES); IPR019734 (PROSITE_PROFILES); IPR013026 (PROSITE_PROFILES); IPR019734 (PROSITE_PROFILES); IPR034649 (CDD); cd09857 (CDD); IPR011990 (SUPERFAMILY)	F:GO:0005515; F:GO:0046983	F:protein binding; F:protein dimerization activity
tr|A0A0M3JWX2|A0A0M3JWX2_ANISI	22	P:GO:0005986; P:GO:0006000; P:GO:0006002; P:GO:0006111; P:GO:0016311; P:GO:0030308; P:GO:0030388; P:GO:0032869; P:GO:0035690; P:GO:0045820; P:GO:0046580; P:GO:0051289; P:GO:0071286; F:GO:0001085; F:GO:0016208; F:GO:0042132; F:GO:0042802; F:GO:0046872; F:GO:0048029; C:GO:0005654; C:GO:0005829; C:GO:0005886	P:sucrose biosynthetic process; P:fructose metabolic process; P:fructose 6-phosphate metabolic process; P:regulation of gluconeogenesis; P:dephosphorylation; P:negative regulation of cell growth; P:fructose 1,6-bisphosphate metabolic process; P:cellular response to insulin stimulus; P:cellular response to drug; P:negative regulation of glycolytic process; P:negative regulation of Ras protein sign…	EC:3.1.3.23; EC:3.1.3.11	Sugar-phosphatase; Fructose-bisphosphatase	IPR028343 (PRINTS); IPR028343 (PIRSF); G3DSA:3.30.540.10 (GENE3D); IPR000146 (PIRSF); G3DSA:3.30.540.10 (GENE3D); IPR033391 (PFAM); G3DSA:3.40.190.80 (GENE3D); IPR000146 (PANTHER); PTHR11556:SF11 (PANTHER); PTHR11556:SF11 (PANTHER); IPR000146 (PANTHER); IPR000146 (HAMAP); IPR000146 (CDD); SSF56655 (SUPERFAMILY)	P:GO:0005975; F:GO:0016791; F:GO:0042132	P:carbohydrate metabolic process; F:phosphatase activity; F:fructose 1,6-bisphosphate 1-phosphatase activity
tr|A0A0M3K8A1|A0A0M3K8A1_ANISI	1	F:GO:0005515	F:protein binding			Coil (COILS); Coil (COILS); IPR011935 (TIGRFAM); IPR025554 (PFAM); IPR037291 (PFAM); mobidb-lite (MOBIDB_LITE); PTHR31005:SF8 (PANTHER); IPR011935 (PANTHER)	no GO terms	no GO terms
tr|A0A0M3K9K7|A0A0M3K9K7_ANISI	4	P:GO:0006631; P:GO:0044249; F:GO:0005488; F:GO:0016616	P:fatty acid metabolic process; P:cellular biosynthetic process; F:binding; F:oxidoreductase activity, acting on the CH-OH group of donors, NAD or NADP as acceptor
tr|A0A0M3K1I6|A0A0M3K1I6_ANISI	3	F:GO:0005504; F:GO:0019841; C:GO:0005576	F:fatty acid binding; F:retinol binding; C:extracellular region			Coil (COILS); IPR008632 (PFAM); G3DSA:1.20.120.1100 (GENE3D); PTHR31418:SF19 (PANTHER); IPR008632 (PANTHER)	F:GO:0008289	F:lipid binding
tr|A0A158PMW0|A0A158PMW0_ANISI	23	P:GO:0000494; P:GO:0001835; P:GO:0006356; P:GO:0017126; P:GO:0031167; P:GO:0045727; P:GO:0048254; P:GO:0090501; P:GO:1990258; F:GO:0001094; F:GO:0008649; F:GO:0030515; F:GO:0051117; F:GO:1990259; C:GO:0001650; C:GO:0001651; C:GO:0001652; C:GO:0005694; C:GO:0005829; C:GO:0015030; C:GO:0030532; C:GO:0031428; C:GO:0032040	P:box C/D snoRNA 3'-end processing; P:blastocyst hatching; P:regulation of transcription by RNA polymerase I; P:nucleologenesis; P:rRNA methylation; P:positive regulation of translation; P:snoRNA localization; P:RNA phosphodiester bond hydrolysis; P:histone glutamine methylation; F:TFIID-class transcription factor complex binding; F:rRNA methyltransferase activity; F:snoRNA binding; F:ATPase bind…			IPR000692 (PRINTS); IPR000692 (PFAM); G3DSA:3.40.50.150 (GENE3D); IPR000692 (PIRSF); G3DSA:3.30.200.20 (GENE3D); mobidb-lite (MOBIDB_LITE); PTHR10335 (PANTHER); PTHR10335:SF4 (PANTHER); IPR020813 (PROSITE_PATTERNS); IPR000692 (HAMAP); IPR029063 (SUPERFAMILY)	P:GO:0006364; F:GO:0003723; F:GO:0008168	P:rRNA processing; F:RNA binding; F:methyltransferase activity
tr|A0A0M3JRV0|A0A0M3JRV0_ANISI	32	P:GO:0000122; P:GO:0001649; P:GO:0007155; P:GO:0007166; P:GO:0007517; P:GO:0014070; P:GO:0019216; P:GO:0030036; P:GO:0032870; P:GO:0040011; P:GO:0043066; P:GO:0045944; P:GO:0051049; P:GO:0051128; P:GO:0055014; P:GO:0055015; P:GO:0060347; P:GO:0065009; P:GO:0070885; P:GO:1901700; F:GO:0003713; F:GO:0003779; F:GO:0005102; F:GO:0008134; F:GO:0019904; F:GO:0042802; C:GO:0001725; C:GO:0005654; C:GO:00…	P:negative regulation of transcription by RNA polymerase II; P:osteoblast differentiation; P:cell adhesion; P:cell surface receptor signaling pathway; P:muscle organ development; P:response to organic cyclic compound; P:regulation of lipid metabolic process; P:actin cytoskeleton organization; P:cellular response to hormone stimulus; P:locomotion; P:negative regulation of apoptotic process; P:posi…			G3DSA:2.10.110.10 (GENE3D); IPR001781 (PFAM); G3DSA:2.10.110.10 (GENE3D); G3DSA:2.10.110.10 (GENE3D); PTHR24205:SF4 (PANTHER); IPR037987 (PANTHER); IPR001781 (PROSITE_PATTERNS); IPR001781 (PROSITE_PATTERNS); IPR001781 (PROSITE_PROFILES); IPR001781 (PROSITE_PROFILES); IPR001781 (PROSITE_PROFILES); IPR001781 (PROSITE_PROFILES); IPR001781 (PROSITE_PROFILES); cd09425 (CDD); cd09432 (CDD); cd09430 (CD…	no GO terms	no GO terms
tr|A0A0M3JVH2|A0A0M3JVH2_ANISI	54	P:GO:0000413; P:GO:0001933; P:GO:0006458; P:GO:0006939; P:GO:0007183; P:GO:0010039; P:GO:0010459; P:GO:0010881; P:GO:0019221; P:GO:0019227; P:GO:0022417; P:GO:0031000; P:GO:0031398; P:GO:0032092; P:GO:0032515; P:GO:0032925; P:GO:0033197; P:GO:0035584; P:GO:0042026; P:GO:0042098; P:GO:0042542; P:GO:0043123; P:GO:0048680; P:GO:0050776; P:GO:0051775; P:GO:0055010; P:GO:0060315; P:GO:0060347; P:GO:00…	P:protein peptidyl-prolyl isomerization; P:negative regulation of protein phosphorylation; P:'de novo' protein folding; P:smooth muscle contraction; P:SMAD protein complex assembly; P:response to iron ion; P:negative regulation of heart rate; P:regulation of cardiac muscle contraction by regulation of the release of sequestered calcium ion; P:cytokine-mediated signaling pathway; P:neuronal action…	EC:5.2.1.8	Peptidylprolyl isomerase	G3DSA:3.10.50.40 (GENE3D); IPR001179 (PFAM); mobidb-lite (MOBIDB_LITE); IPR023566 (PANTHER); PTHR10516:SF413 (PANTHER); IPR001179 (PROSITE_PROFILES); SSF54534 (SUPERFAMILY)	F:GO:0003755	F:peptidyl-prolyl cis-trans isomerase activity
tr|A0A0M3JW43|A0A0M3JW43_ANISI	9	P:GO:0000413; P:GO:0009620; P:GO:0061077; P:GO:0097308; F:GO:0003755; F:GO:0005515; F:GO:0005528; C:GO:0005829; C:GO:0016020	P:protein peptidyl-prolyl isomerization; P:response to fungus; P:chaperone-mediated protein folding; P:cellular response to farnesol; F:peptidyl-prolyl cis-trans isomerase activity; F:protein binding; F:FK506 binding; C:cytosol; C:membrane	EC:5.2.1.8	Peptidylprolyl isomerase	IPR001179 (PFAM); G3DSA:3.10.50.40 (GENE3D); PTHR45779:SF6 (PANTHER); PTHR45779 (PANTHER); IPR001179 (PROSITE_PROFILES); SSF54534 (SUPERFAMILY)	F:GO:0003755	F:peptidyl-prolyl cis-trans isomerase activity
tr|A0A0M3K6U9|A0A0M3K6U9_ANISI	31	P:GO:0000413; P:GO:0006463; P:GO:0006825; P:GO:0007566; P:GO:0009617; P:GO:0010977; P:GO:0030521; P:GO:0030850; P:GO:0031115; P:GO:0031503; P:GO:0031929; P:GO:0046661; P:GO:0050908; P:GO:0051924; P:GO:0061077; F:GO:0003755; F:GO:0005524; F:GO:0005525; F:GO:0005528; F:GO:0030674; F:GO:0032767; F:GO:0035259; F:GO:0048156; F:GO:0051219; F:GO:0051879; C:GO:0005654; C:GO:0005829; C:GO:0016027; C:GO:00…	P:protein peptidyl-prolyl isomerization; P:steroid hormone receptor complex assembly; P:copper ion transport; P:embryo implantation; P:response to bacterium; P:negative regulation of neuron projection development; P:androgen receptor signaling pathway; P:prostate gland development; P:negative regulation of microtubule polymerization; P:protein-containing complex localization; P:TOR signaling; P:m…	EC:5.2.1.8	Peptidylprolyl isomerase
tr|A0A0M3JDM2|A0A0M3JDM2_ANISI	27	P:GO:0002064; P:GO:0003006; P:GO:0006950; P:GO:0008104; P:GO:0022412; P:GO:0022607; P:GO:0030036; P:GO:0032989; P:GO:0042221; P:GO:0048513; P:GO:0048523; P:GO:0048646; P:GO:0048699; P:GO:0051049; P:GO:0051130; P:GO:0051641; P:GO:0051704; P:GO:0060284; P:GO:0065008; P:GO:2000026; F:GO:0008092; F:GO:0051020; C:GO:0005737; C:GO:0015629; C:GO:0043005; C:GO:0043227; C:GO:0071944	P:epithelial cell development; P:developmental process involved in reproduction; P:response to stress; P:protein localization; P:cellular process involved in reproduction in multicellular organism; P:cellular component assembly; P:actin cytoskeleton organization; P:cellular component morphogenesis; P:response to chemical; P:animal organ development; P:negative regulation of cellular process; P:an…			IPR013783 (G3DSA:2.60.40.GENE3D); IPR013783 (G3DSA:2.60.40.GENE3D); PTHR38537 (PANTHER); PTHR38537:SF9 (PANTHER); IPR017868 (PROSITE_PROFILES); IPR017868 (PROSITE_PROFILES); IPR017868 (PROSITE_PROFILES); IPR014756 (SUPERFAMILY); IPR014756 (SUPERFAMILY)	no GO terms	no GO terms
tr|A0A158PPN0|A0A158PPN0_ANISI	62	P:GO:0001525; P:GO:0001837; P:GO:0001974; P:GO:0003007; P:GO:0003334; P:GO:0003382; P:GO:0007195; P:GO:0007519; P:GO:0007616; P:GO:0008045; P:GO:0008340; P:GO:0010977; P:GO:0030334; P:GO:0030708; P:GO:0031532; P:GO:0032231; P:GO:0035204; P:GO:0042177; P:GO:0042307; P:GO:0043066; P:GO:0043113; P:GO:0044319; P:GO:0045022; P:GO:0045214; P:GO:0045216; P:GO:0048149; P:GO:0048680; P:GO:0050808; P:GO:00…	P:angiogenesis; P:epithelial to mesenchymal transition; P:blood vessel remodeling; P:heart morphogenesis; P:keratinocyte development; P:epithelial cell morphogenesis; P:adenylate cyclase-inhibiting dopamine receptor signaling pathway; P:skeletal muscle tissue development; P:long-term memory; P:motor neuron axon guidance; P:determination of adult lifespan; P:negative regulation of neuron projectio…			IPR013783 (G3DSA:2.60.40.GENE3D); IPR013783 (G3DSA:2.60.40.GENE3D); IPR013783 (G3DSA:2.60.40.GENE3D); IPR017868 (PFAM); IPR013783 (G3DSA:2.60.40.GENE3D); IPR013783 (G3DSA:2.60.40.GENE3D); IPR013783 (G3DSA:2.60.40.GENE3D); PTHR38537:SF8 (PANTHER); PTHR38537 (PANTHER); IPR017868 (PROSITE_PROFILES); IPR017868 (PROSITE_PROFILES); IPR017868 (PROSITE_PROFILES); IPR017868 (PROSITE_PROFILES); IPR017868 (…	no GO terms	no GO terms
tr|A0A0M3JMN7|A0A0M3JMN7_ANISI	46	P:GO:0001525; P:GO:0001837; P:GO:0001974; P:GO:0002064; P:GO:0002376; P:GO:0003007; P:GO:0007195; P:GO:0010646; P:GO:0010977; P:GO:0023051; P:GO:0031532; P:GO:0032231; P:GO:0042177; P:GO:0042307; P:GO:0043066; P:GO:0045022; P:GO:0045216; P:GO:0048680; P:GO:0048747; P:GO:0050808; P:GO:0051270; P:GO:0071526; P:GO:0072659; P:GO:0098542; P:GO:1900026; P:GO:1901381; P:GO:1905031; F:GO:0001664; F:GO:00…	P:angiogenesis; P:epithelial to mesenchymal transition; P:blood vessel remodeling; P:epithelial cell development; P:immune system process; P:heart morphogenesis; P:adenylate cyclase-inhibiting dopamine receptor signaling pathway; P:regulation of cell communication; P:negative regulation of neuron projection development; P:regulation of signaling; P:actin cytoskeleton reorganization; P:regulation …			IPR013783 (G3DSA:2.60.40.GENE3D); PTHR38537:SF6 (PANTHER); PTHR38537 (PANTHER); IPR017868 (PROSITE_PROFILES); IPR014756 (SUPERFAMILY)	no GO terms	no GO terms
tr|A0A0M3K3F2|A0A0M3K3F2_ANISI	49	P:GO:0000266; P:GO:0005975; P:GO:0006468; P:GO:0006629; P:GO:0006631; P:GO:0006633; P:GO:0006853; P:GO:0007050; P:GO:0007165; P:GO:0009859; P:GO:0010581; P:GO:0016236; P:GO:0016241; P:GO:0016559; P:GO:0019252; P:GO:0032147; P:GO:0042149; P:GO:0042304; P:GO:0045859; P:GO:0046777; P:GO:0050790; P:GO:0120162; P:GO:1901796; P:GO:2000014; P:GO:2000377; F:GO:0004674; F:GO:0004679; F:GO:0005515; F:GO:00…	P:mitochondrial fission; P:carbohydrate metabolic process; P:protein phosphorylation; P:lipid metabolic process; P:fatty acid metabolic process; P:fatty acid biosynthetic process; P:carnitine shuttle; P:cell cycle arrest; P:signal transduction; P:pollen hydration; P:regulation of starch biosynthetic process; P:macroautophagy; P:regulation of macroautophagy; P:peroxisome fission; P:starch biosynth…			Coil (COILS); Coil (COILS); Coil (COILS); Coil (COILS); IPR032640 (PFAM); IPR013783 (G3DSA:2.60.40.GENE3D); PTHR10343 (PANTHER); cd02859 (CDD); IPR014756 (SUPERFAMILY)	no GO terms	no GO terms
tr|A0A0M3JY59|A0A0M3JY59_ANISI	18	P:GO:0006826; P:GO:0006880; P:GO:0043312; P:GO:0048147; P:GO:0050830; P:GO:0055114; P:GO:0060547; F:GO:0004322; F:GO:0008198; F:GO:0008199; F:GO:0042802; C:GO:0005576; C:GO:0005829; C:GO:0008043; C:GO:0044754; C:GO:0071682; C:GO:1904724; C:GO:1904813	P:iron ion transport; P:intracellular sequestering of iron ion; P:neutrophil degranulation; P:negative regulation of fibroblast proliferation; P:defense response to Gram-positive bacterium; P:oxidation-reduction process; P:negative regulation of necrotic cell death; F:ferroxidase activity; F:ferrous iron binding; F:ferric iron binding; F:identical protein binding; C:extracellular region; C:cytoso…	EC:1.16.3.1; EC:1.16.3	Ferroxidase; Oxidizing metal ions	IPR008331 (PFAM); IPR012347 (G3DSA:1.20.1260.GENE3D); IPR001519 (PANTHER); IPR014034 (PROSITE_PATTERNS); IPR009040 (PROSITE_PROFILES); cd01056 (CDD); IPR009078 (SUPERFAMILY)	P:GO:0006826; P:GO:0006879; F:GO:0008199	P:iron ion transport; P:cellular iron ion homeostasis; F:ferric iron binding
tr|A0A0M3JZE2|A0A0M3JZE2_ANISI	18	P:GO:0006357; P:GO:0007399; P:GO:0008380; P:GO:0010608; P:GO:0030154; P:GO:0031327; P:GO:0048513; P:GO:0051172; P:GO:0051239; P:GO:0061014; P:GO:0065008; P:GO:0071310; F:GO:0003690; F:GO:0003730; F:GO:0043565; C:GO:0005654; C:GO:0036464; C:GO:0036477	P:regulation of transcription by RNA polymerase II; P:nervous system development; P:RNA splicing; P:posttranscriptional regulation of gene expression; P:cell differentiation; P:negative regulation of cellular biosynthetic process; P:animal organ development; P:negative regulation of nitrogen compound metabolic process; P:regulation of multicellular organismal process; P:positive regulation of mRN…
tr|A0A0M3J0G5|A0A0M3J0G5_ANISI	15	P:GO:0000050; P:GO:0000415; P:GO:0000821; P:GO:0006099; P:GO:0006106; P:GO:0006108; P:GO:0048873; P:GO:0120162; P:GO:2001034; F:GO:0004333; F:GO:0042393; C:GO:0005759; C:GO:0005829; C:GO:0035861; C:GO:0045239	P:urea cycle; P:negative regulation of histone H3-K36 methylation; P:regulation of arginine metabolic process; P:tricarboxylic acid cycle; P:fumarate metabolic process; P:malate metabolic process; P:homeostasis of number of cells within a tissue; P:positive regulation of cold-induced thermogenesis; P:positive regulation of double-strand break repair via nonhomologous end joining; F:fumarate hydra…	EC:4.2.1.2	Fumarate hydratase	IPR024083 (G3DSA:1.10.275.GENE3D); IPR022761 (PFAM); IPR005677 (PANTHER); IPR008948 (SUPERFAMILY)	P:GO:0006106; F:GO:0003824; F:GO:0004333; C:GO:0045239	P:fumarate metabolic process; F:catalytic activity; F:fumarate hydratase activity; C:tricarboxylic acid cycle enzyme complex
tr|A0A0M3K2Y3|A0A0M3K2Y3_ANISI	39	P:GO:0000226; P:GO:0000740; P:GO:0006094; P:GO:0006096; P:GO:0007275; P:GO:0010951; P:GO:0017148; P:GO:0019933; P:GO:0035606; P:GO:0042593; P:GO:0050715; P:GO:0050821; P:GO:0050832; P:GO:0051402; P:GO:0051873; P:GO:0052501; P:GO:0055114; P:GO:0060359; P:GO:0061844; P:GO:0071346; P:GO:1905460; F:GO:0004365; F:GO:0008017; F:GO:0019828; F:GO:0019899; F:GO:0035605; F:GO:0042802; F:GO:0050661; F:GO:00…	P:microtubule cytoskeleton organization; P:nuclear membrane fusion; P:gluconeogenesis; P:glycolytic process; P:multicellular organism development; P:negative regulation of endopeptidase activity; P:negative regulation of translation; P:cAMP-mediated signaling; P:peptidyl-cysteine S-trans-nitrosylation; P:glucose homeostasis; P:positive regulation of cytokine secretion; P:protein stabilization; P:…	EC:1.2.1.59; EC:1.2.1.12	Glyceraldehyde-3-phosphate dehydrogenase (NAD(P)(+)) (phosphorylating); Glyceraldehyde-3-phosphate dehydrogenase (phosphorylating)	IPR020831 (PRINTS); IPR020828 (PFAM); IPR020831 (PIRSF); G3DSA:3.40.50.720 (GENE3D); IPR020829 (PFAM); G3DSA:3.30.360.10 (GENE3D); IPR006424 (TIGRFAM); PTHR10836:SF65 (PANTHER); IPR020831 (PANTHER); IPR020830 (PROSITE_PATTERNS); SSF55347 (SUPERFAMILY); IPR036291 (SUPERFAMILY)	P:GO:0006006; P:GO:0055114; F:GO:0016620; F:GO:0050661; F:GO:0051287	P:glucose metabolic process; P:oxidation-reduction process; F:oxidoreductase activity, acting on the aldehyde or oxo group of donors, NAD or NADP as acceptor; F:NADP binding; F:NAD binding
tr|A0A0M3IZ99|A0A0M3IZ99_ANISI	36	P:GO:0001707; P:GO:0006094; P:GO:0006959; P:GO:0007165; P:GO:0007611; P:GO:0010595; P:GO:0019242; P:GO:0032355; P:GO:0032570; P:GO:0033574; P:GO:0034101; P:GO:0035902; P:GO:0035994; P:GO:0042593; P:GO:0043154; P:GO:0043278; P:GO:0043312; P:GO:0043524; P:GO:0046185; P:GO:0046686; P:GO:0051024; P:GO:0051156; P:GO:0061621; F:GO:0004347; F:GO:0005125; F:GO:0008083; F:GO:0016866; F:GO:0031625; F:GO:00…	P:mesoderm formation; P:gluconeogenesis; P:humoral immune response; P:signal transduction; P:learning or memory; P:positive regulation of endothelial cell migration; P:methylglyoxal biosynthetic process; P:response to estradiol; P:response to progesterone; P:response to testosterone; P:erythrocyte homeostasis; P:response to immobilization stress; P:response to muscle stretch; P:glucose homeostasi…	EC:5.3.1.9	Glucose-6-phosphate isomerase	IPR001672 (PRINTS); IPR001672 (PFAM); G3DSA:3.40.50.10490 (GENE3D); G3DSA:3.40.50.10490 (GENE3D); G3DSA:3.40.50.10490 (GENE3D); PTHR11469:SF4 (PANTHER); IPR001672 (PANTHER); IPR018189 (PROSITE_PATTERNS); IPR001672 (PROSITE_PROFILES); IPR001672 (HAMAP); IPR035482 (CDD); IPR035476 (CDD); SSF53697 (SUPERFAMILY)	P:GO:0006094; P:GO:0006096; F:GO:0004347	P:gluconeogenesis; P:glycolytic process; F:glucose-6-phosphate isomerase activity
tr|A0A0M3K2A9|A0A0M3K2A9_ANISI	74	P:GO:0000281; P:GO:0001525; P:GO:0006919; P:GO:0007205; P:GO:0008045; P:GO:0010228; P:GO:0010389; P:GO:0010476; P:GO:0010803; P:GO:0016032; P:GO:0016567; P:GO:0030178; P:GO:0030308; P:GO:0030335; P:GO:0031954; P:GO:0032436; P:GO:0032464; P:GO:0032995; P:GO:0033137; P:GO:0033365; P:GO:0040038; P:GO:0042254; P:GO:0042998; P:GO:0043547; P:GO:0045725; P:GO:0048367; P:GO:0050765; P:GO:0050832; P:GO:00…	P:mitotic cytokinesis; P:angiogenesis; P:activation of cysteine-type endopeptidase activity involved in apoptotic process; P:protein kinase C-activating G protein-coupled receptor signaling pathway; P:motor neuron axon guidance; P:vegetative to reproductive phase transition of meristem; P:regulation of G2/M transition of mitotic cell cycle; P:gibberellin mediated signaling pathway; P:regulation o…
tr|A0A0M3KAE7|A0A0M3KAE7_ANISI	6	P:GO:0009249; P:GO:0019464; F:GO:0004047; F:GO:0019899; C:GO:0005759; C:GO:0005960	P:protein lipoylation; P:glycine decarboxylation via glycine cleavage system; F:aminomethyltransferase activity; F:enzyme binding; C:mitochondrial matrix; C:glycine cleavage complex	EC:2.1.2.10	Aminomethyltransferase	IPR033753 (PFAM); G3DSA:2.40.50.100 (GENE3D); IPR017453 (TIGRFAM); IPR002930 (PANTHER); PTHR11715:SF3 (PANTHER); IPR003016 (PROSITE_PATTERNS); IPR002930 (HAMAP); IPR000089 (PROSITE_PROFILES); IPR033753 (CDD); IPR011053 (SUPERFAMILY)	P:GO:0019464; C:GO:0005960	P:glycine decarboxylation via glycine cleavage system; C:glycine cleavage complex
tr|A0A0M3J479|A0A0M3J479_ANISI	11	P:GO:0006544; P:GO:0006546; P:GO:0019464; P:GO:0055114; F:GO:0003824; F:GO:0004375; F:GO:0016491; F:GO:0016594; F:GO:0030170; C:GO:0005829; C:GO:0005960	P:glycine metabolic process; P:glycine catabolic process; P:glycine decarboxylation via glycine cleavage system; P:oxidation-reduction process; F:catalytic activity; F:glycine dehydrogenase (decarboxylating) activity; F:oxidoreductase activity; F:glycine binding; F:pyridoxal phosphate binding; C:cytosol; C:glycine cleavage complex			no IPS match	no IPS match	no IPS match
tr|A0A0M3JC40|A0A0M3JC40_ANISI	16	P:GO:0019464; P:GO:0036255; P:GO:0055114; P:GO:1903442; P:GO:1990830; F:GO:0004375; F:GO:0009055; F:GO:0016594; F:GO:0030170; F:GO:0042803; F:GO:0070280; C:GO:0005654; C:GO:0005759; C:GO:0005829; C:GO:0005886; C:GO:0005960	P:glycine decarboxylation via glycine cleavage system; P:response to methylamine; P:oxidation-reduction process; P:response to lipoic acid; P:cellular response to leukemia inhibitory factor; F:glycine dehydrogenase (decarboxylating) activity; F:electron transfer activity; F:glycine binding; F:pyridoxal phosphate binding; F:protein homodimerization activity; F:pyridoxal binding; C:nucleoplasm; C:m…	EC:1.4.4.2	Glycine dehydrogenase (aminomethyl-transferring)
tr|A0A0M3J2C0|A0A0M3J2C0_ANISI	9	P:GO:0019464; F:GO:0004047; F:GO:0005515; F:GO:0031405; C:GO:0005654; C:GO:0005743; C:GO:0005759; C:GO:0005960; C:GO:0009570	P:glycine decarboxylation via glycine cleavage system; F:aminomethyltransferase activity; F:protein binding; F:lipoic acid binding; C:nucleoplasm; C:mitochondrial inner membrane; C:mitochondrial matrix; C:glycine cleavage complex; C:chloroplast stroma	EC:2.1.2.10	Aminomethyltransferase	IPR013977 (PFAM); IPR027266 (G3DSA:3.30.1360.GENE3D); IPR006222 (PFAM); G3DSA:4.10.1250.10 (GENE3D); IPR028896 (PIRSF); G3DSA:2.40.30.110 (GENE3D); PTHR43757 (PANTHER); PTHR43757:SF2 (PANTHER); IPR029043 (SUPERFAMILY); SSF103025 (SUPERFAMILY)	F:GO:0005515	F:protein binding
tr|A0A0M3JZR1|A0A0M3JZR1_ANISI	20	P:GO:0032482; P:GO:0043312; P:GO:0043547; P:GO:0045773; P:GO:0050771; P:GO:0051056; P:GO:0051592; P:GO:0090315; F:GO:0005093; F:GO:0005096; F:GO:0017137; C:GO:0005829; C:GO:0005856; C:GO:0016020; C:GO:0030424; C:GO:0030496; C:GO:0032991; C:GO:0035578; C:GO:0043025; C:GO:0043209	P:Rab protein signal transduction; P:neutrophil degranulation; P:positive regulation of GTPase activity; P:positive regulation of axon extension; P:negative regulation of axonogenesis; P:regulation of small GTPase mediated signal transduction; P:response to calcium ion; P:negative regulation of protein targeting to membrane; F:Rab GDP-dissociation inhibitor activity; F:GTPase activator activity; …			IPR000806 (PRINTS); IPR018203 (PRINTS); IPR036188 (G3DSA:3.50.50.GENE3D); G3DSA:3.30.519.10 (GENE3D); IPR018203 (PFAM); G3DSA:1.10.405.10 (GENE3D); PTHR11787:SF8 (PANTHER); IPR018203 (PANTHER); IPR036188 (SUPERFAMILY); IPR036188 (SUPERFAMILY)	P:GO:0007264; P:GO:0015031; F:GO:0005092; F:GO:0005093	P:small GTPase mediated signal transduction; P:protein transport; F:GDP-dissociation inhibitor activity; F:Rab GDP-dissociation inhibitor activity
tr|A0A0M3KBB5|A0A0M3KBB5_ANISI	42	P:GO:0003008; P:GO:0006915; P:GO:0007165; P:GO:0009888; P:GO:0010628; P:GO:0016192; P:GO:0022008; P:GO:0030335; P:GO:0031346; P:GO:0042060; P:GO:0042493; P:GO:0045595; P:GO:0045862; P:GO:0048583; P:GO:0051014; P:GO:0051016; P:GO:0051094; P:GO:0051125; P:GO:0051240; P:GO:0051707; P:GO:0070925; P:GO:0071363; P:GO:0120031; P:GO:1901700; P:GO:1905475; P:GO:1905808; P:GO:2000026; P:GO:2000392; F:GO:00…	P:system process; P:apoptotic process; P:signal transduction; P:tissue development; P:positive regulation of gene expression; P:vesicle-mediated transport; P:neurogenesis; P:positive regulation of cell migration; P:positive regulation of cell projection organization; P:wound healing; P:response to drug; P:regulation of cell differentiation; P:positive regulation of proteolysis; P:regulation of re…
tr|A0A0M3KIW7|A0A0M3KIW7_ANISI	6	P:GO:0015671; F:GO:0005344; F:GO:0019825; F:GO:0020037; F:GO:0046872; C:GO:0005615	P:oxygen transport; F:oxygen carrier activity; F:oxygen binding; F:heme binding; F:metal ion binding; C:extracellular space			IPR000971 (PFAM); IPR012292 (G3DSA:1.10.490.GENE3D); mobidb-lite (MOBIDB_LITE); cd01040 (CDD); IPR009050 (SUPERFAMILY)	F:GO:0019825; F:GO:0020037	F:oxygen binding; F:heme binding
tr|A0A0M3JEL6|A0A0M3JEL6_ANISI	6	P:GO:0015671; F:GO:0005344; F:GO:0019825; F:GO:0020037; F:GO:0046872; C:GO:0005615	P:oxygen transport; F:oxygen carrier activity; F:oxygen binding; F:heme binding; F:metal ion binding; C:extracellular space			IPR000971 (PFAM); IPR012292 (G3DSA:1.10.490.GENE3D); IPR009050 (SUPERFAMILY)	F:GO:0019825; F:GO:0020037	F:oxygen binding; F:heme binding
tr|A0A0M3JQ68|A0A0M3JQ68_ANISI	6	P:GO:0006468; F:GO:0000287; F:GO:0005515; F:GO:0008887; F:GO:0043798; C:GO:0005829	P:protein phosphorylation; F:magnesium ion binding; F:protein binding; F:glycerate kinase activity; F:glycerate 2-kinase activity; C:cytosol	EC:2.7.1.31	Glycerate 3-kinase	IPR007835 (PFAM); IPR037035 (G3DSA:3.40.1480.GENE3D); IPR039760 (PANTHER); SSF82544 (SUPERFAMILY)	F:GO:0008887	F:glycerate kinase activity
tr|A0A0M3KGH6|A0A0M3KGH6_ANISI	13	P:GO:0005978; P:GO:0005982; P:GO:0009793; P:GO:0010021; P:GO:0071329; P:GO:0071332; P:GO:0071333; P:GO:0071482; F:GO:0003844; F:GO:0005515; F:GO:0030246; C:GO:0005829; C:GO:0009570	P:glycogen biosynthetic process; P:starch metabolic process; P:embryo development ending in seed dormancy; P:amylopectin biosynthetic process; P:cellular response to sucrose stimulus; P:cellular response to fructose stimulus; P:cellular response to glucose stimulus; P:cellular response to light stimulus; F:1,4-alpha-glucan branching enzyme activity; F:protein binding; F:carbohydrate binding; C:cy…	EC:2.4.1.18	1,4-alpha-glucan branching enzyme
tr|A0A0M3JZ67|A0A0M3JZ67_ANISI	32	P:GO:0006538; P:GO:0006542; P:GO:0007416; P:GO:0009267; P:GO:0009749; P:GO:0010594; P:GO:0018345; P:GO:0019676; P:GO:0032024; P:GO:0042133; P:GO:0042254; P:GO:0045213; P:GO:0050679; P:GO:0051968; P:GO:1903670; P:GO:1904749; F:GO:0000287; F:GO:0004356; F:GO:0005524; F:GO:0016595; F:GO:0019706; F:GO:0030145; F:GO:0042802; F:GO:0045503; C:GO:0005791; C:GO:0005829; C:GO:0005886; C:GO:0032991; C:GO:00…	P:glutamate catabolic process; P:glutamine biosynthetic process; P:synapse assembly; P:cellular response to starvation; P:response to glucose; P:regulation of endothelial cell migration; P:protein palmitoylation; P:ammonia assimilation cycle; P:positive regulation of insulin secretion; P:neurotransmitter metabolic process; P:ribosome biogenesis; P:neurotransmitter receptor metabolic process; P:po…	EC:6.3.1.2; EC:2.3.1.225	Glutamine synthetase; Protein S-acyltransferase
tr|A0A0M3K3M8|A0A0M3K3M8_ANISI	15	P:GO:0009793; P:GO:0042542; P:GO:0042631; P:GO:0046686; P:GO:0055114; P:GO:0080167; P:GO:0090087; P:GO:0098869; P:GO:1900367; F:GO:0004602; F:GO:0047066; C:GO:0005802; C:GO:0005829; C:GO:0009570; C:GO:0009941	P:embryo development ending in seed dormancy; P:response to hydrogen peroxide; P:cellular response to water deprivation; P:response to cadmium ion; P:oxidation-reduction process; P:response to karrikin; P:regulation of peptide transport; P:cellular oxidant detoxification; P:positive regulation of defense response to insect; F:glutathione peroxidase activity; F:phospholipid-hydroperoxide glutathio…	EC:1.11.1.9; EC:1.11.1.12; EC:1.11.1.7	Glutathione peroxidase; Phospholipid-hydroperoxide glutathione peroxidase; Peroxidase	IPR000889 (PRINTS); IPR000889 (PIRSF); IPR000889 (PFAM); IPR036249 (G3DSA:3.40.30.GENE3D); PTHR11592:SF89 (PANTHER); IPR000889 (PANTHER); IPR029759 (PROSITE_PATTERNS); IPR000889 (PROSITE_PROFILES); IPR000889 (CDD); IPR036249 (SUPERFAMILY)	P:GO:0006979; P:GO:0055114; F:GO:0004602	P:response to oxidative stress; P:oxidation-reduction process; F:glutathione peroxidase activity
tr|A0A0M3JUE7|A0A0M3JUE7_ANISI	14	P:GO:0006979; P:GO:0007283; P:GO:0016043; P:GO:0046686; P:GO:0055114; P:GO:0080167; P:GO:0090087; P:GO:0110076; P:GO:1900367; F:GO:0004602; F:GO:0047066; C:GO:0005829; C:GO:0009570; C:GO:0009941	P:response to oxidative stress; P:spermatogenesis; P:cellular component organization; P:response to cadmium ion; P:oxidation-reduction process; P:response to karrikin; P:regulation of peptide transport; P:negative regulation of ferroptosis; P:positive regulation of defense response to insect; F:glutathione peroxidase activity; F:phospholipid-hydroperoxide glutathione peroxidase activity; C:cytoso…	EC:1.11.1.9; EC:1.11.1.12; EC:1.11.1.7	Glutathione peroxidase; Phospholipid-hydroperoxide glutathione peroxidase; Peroxidase
tr|A0A158PPS4|A0A158PPS4_ANISI	8	P:GO:0005978; F:GO:0008466; F:GO:0016740; F:GO:0016757; F:GO:0046872; F:GO:0102751; C:GO:0005737; C:GO:0055120	P:glycogen biosynthetic process; F:glycogenin glucosyltransferase activity; F:transferase activity; F:transferase activity, transferring glycosyl groups; F:metal ion binding; F:UDP-alpha-D-glucose:glucosyl-glycogenin alpha-D-glucosyltransferase activity; C:cytoplasm; C:striated muscle dense body	EC:2.4.1.186	Glycogenin glucosyltransferase	Coil (COILS); IPR029044 (G3DSA:3.90.550.GENE3D); mobidb-lite (MOBIDB_LITE); mobidb-lite (MOBIDB_LITE); PTHR11183:SF123 (PANTHER); PTHR11183 (PANTHER)	no GO terms	no GO terms
tr|A0A0M3K875|A0A0M3K875_ANISI	1	P:GO:0046474	P:glycerophospholipid biosynthetic process			PF13242 (PFAM); IPR006353 (TIGRFAM); IPR023214 (G3DSA:3.40.50.GENE3D); IPR029621 (PTHR14269:PANTHER); PTHR14269 (PANTHER); IPR036412 (SUPERFAMILY)	no GO terms	no GO terms
tr|A0A0M3J2Q2|A0A0M3J2Q2_ANISI	34	P:GO:0001817; P:GO:0002682; P:GO:0006909; P:GO:0007165; P:GO:0009605; P:GO:0009891; P:GO:0010033; P:GO:0010038; P:GO:0010596; P:GO:0010646; P:GO:0016525; P:GO:0023051; P:GO:0033554; P:GO:0042493; P:GO:0042981; P:GO:0043535; P:GO:0045861; P:GO:0048584; P:GO:0048812; P:GO:0051094; P:GO:0051128; P:GO:0051240; P:GO:0065008; P:GO:0070887; P:GO:1901700; P:GO:2000379; F:GO:0005515; F:GO:0043167; C:GO:00…	P:regulation of cytokine production; P:regulation of immune system process; P:phagocytosis; P:signal transduction; P:response to external stimulus; P:positive regulation of biosynthetic process; P:response to organic substance; P:response to metal ion; P:negative regulation of endothelial cell migration; P:regulation of cell communication; P:negative regulation of angiogenesis; P:regulation of si…
tr|A0A0M3JPS4|A0A0M3JPS4_ANISI	4	P:GO:0006631; P:GO:0055114; F:GO:0016616; C:GO:0005777	P:fatty acid metabolic process; P:oxidation-reduction process; F:oxidoreductase activity, acting on the CH-OH group of donors, NAD or NADP as acceptor; C:peroxisome			G3DSA:3.40.50.720 (GENE3D); IPR002347 (PFAM); PTHR42808:SF3 (PANTHER); PTHR42808 (PANTHER); IPR036291 (SUPERFAMILY)	no GO terms	no GO terms
tr|A0A0M3J159|A0A0M3J159_ANISI	37	P:GO:0001666; P:GO:0002088; P:GO:0007021; P:GO:0007517; P:GO:0009408; P:GO:0010259; P:GO:0010629; P:GO:0010998; P:GO:0030308; P:GO:0031109; P:GO:0032355; P:GO:0032387; P:GO:0042026; P:GO:0042542; P:GO:0043154; P:GO:0045214; P:GO:0051239; P:GO:0051403; P:GO:0060561; P:GO:2000378; F:GO:0008017; F:GO:0031072; F:GO:0042802; F:GO:0044877; C:GO:0005829; C:GO:0014069; C:GO:0015630; C:GO:0030018; C:GO:00…	P:response to hypoxia; P:lens development in camera-type eye; P:tubulin complex assembly; P:muscle organ development; P:response to heat; P:multicellular organism aging; P:negative regulation of gene expression; P:regulation of translational initiation by eIF2 alpha phosphorylation; P:negative regulation of cell growth; P:microtubule polymerization or depolymerization; P:response to estradiol; P:…			IPR001436 (PRINTS); IPR008978 (G3DSA:2.60.40.GENE3D); IPR002068 (PFAM); PTHR45640:SF9 (PANTHER); PTHR45640 (PANTHER); IPR002068 (PROSITE_PROFILES); cd06526 (CDD); IPR008978 (SUPERFAMILY)	no GO terms	no GO terms
tr|A0A0M3K6Z2|A0A0M3K6Z2_ANISI	60	P:GO:0001895; P:GO:0001932; P:GO:0006446; P:GO:0006469; P:GO:0006986; P:GO:0007275; P:GO:0008340; P:GO:0009408; P:GO:0009615; P:GO:0010506; P:GO:0010998; P:GO:0032731; P:GO:0035556; P:GO:0035924; P:GO:0038033; P:GO:0042026; P:GO:0042535; P:GO:0042595; P:GO:0042742; P:GO:0043066; P:GO:0043122; P:GO:0043488; P:GO:0043536; P:GO:0045214; P:GO:0045766; P:GO:0050832; P:GO:0061077; P:GO:0070527; P:GO:00…	P:retina homeostasis; P:regulation of protein phosphorylation; P:regulation of translational initiation; P:negative regulation of protein kinase activity; P:response to unfolded protein; P:multicellular organism development; P:determination of adult lifespan; P:response to heat; P:response to virus; P:regulation of autophagy; P:regulation of translational initiation by eIF2 alpha phosphorylation;…			IPR002068 (PFAM); IPR008978 (G3DSA:2.60.40.GENE3D); mobidb-lite (MOBIDB_LITE); PTHR45640 (PANTHER); PTHR45640:SF8 (PANTHER); IPR002068 (PROSITE_PROFILES); cd06526 (CDD); IPR008978 (SUPERFAMILY)	no GO terms	no GO terms
tr|A0A0M3KEJ3|A0A0M3KEJ3_ANISI	41	P:GO:0001666; P:GO:0002088; P:GO:0007021; P:GO:0007517; P:GO:0008340; P:GO:0009408; P:GO:0009631; P:GO:0010506; P:GO:0010629; P:GO:0010998; P:GO:0030308; P:GO:0031109; P:GO:0032355; P:GO:0032387; P:GO:0042026; P:GO:0042542; P:GO:0042595; P:GO:0043154; P:GO:0051129; P:GO:0051403; P:GO:0060561; P:GO:0061077; P:GO:1903061; P:GO:2000378; F:GO:0005212; F:GO:0008017; F:GO:0042802; F:GO:0044877; F:GO:00…	P:response to hypoxia; P:lens development in camera-type eye; P:tubulin complex assembly; P:muscle organ development; P:determination of adult lifespan; P:response to heat; P:cold acclimation; P:regulation of autophagy; P:negative regulation of gene expression; P:regulation of translational initiation by eIF2 alpha phosphorylation; P:negative regulation of cell growth; P:microtubule polymerizatio…			IPR001436 (PRINTS); IPR008978 (G3DSA:2.60.40.GENE3D); IPR002068 (PFAM); PTHR45640:SF13 (PANTHER); PTHR45640 (PANTHER); IPR002068 (PROSITE_PROFILES); cd06526 (CDD); IPR008978 (SUPERFAMILY)	no GO terms	no GO terms
tr|A0A0M3K9V2|A0A0M3K9V2_ANISI	98	P:GO:0006606; P:GO:0007369; P:GO:0007519; P:GO:0008340; P:GO:0009267; P:GO:0010667; P:GO:0016191; P:GO:0019221; P:GO:0030308; P:GO:0030900; P:GO:0031396; P:GO:0031647; P:GO:0032436; P:GO:0032570; P:GO:0034620; P:GO:0042147; P:GO:0043312; P:GO:0044829; P:GO:0044849; P:GO:0045648; P:GO:0046034; P:GO:0046688; P:GO:0048026; P:GO:0048568; P:GO:0050766; P:GO:0051085; P:GO:0051092; P:GO:0051649; P:GO:00…	P:protein import into nucleus; P:gastrulation; P:skeletal muscle tissue development; P:determination of adult lifespan; P:cellular response to starvation; P:negative regulation of cardiac muscle cell apoptotic process; P:synaptic vesicle uncoating; P:cytokine-mediated signaling pathway; P:negative regulation of cell growth; P:forebrain development; P:regulation of protein ubiquitination; P:regula…	EC:3.6.1.3; EC:3.6.1.15	Adenosinetriphosphatase; Nucleoside-triphosphate phosphatase	PR00301 (PRINTS); G3DSA:3.30.420.40 (GENE3D); G3DSA:3.30.30.30 (GENE3D); IPR029048 (G3DSA:1.20.1270.GENE3D); G3DSA:3.30.420.40 (GENE3D); IPR013126 (PFAM); IPR029047 (G3DSA:2.60.34.GENE3D); G3DSA:3.90.640.10 (GENE3D); mobidb-lite (MOBIDB_LITE); PTHR19375:SF310 (PANTHER); IPR013126 (PANTHER); IPR013126 (PANTHER); PTHR19375:SF310 (PANTHER); IPR018181 (PROSITE_PATTERNS); IPR018181 (PROSITE_PATTERNS);…	no GO terms	no GO terms
tr|A0A0M3KIW1|A0A0M3KIW1_ANISI	124	P:GO:0000723; P:GO:0001916; P:GO:0002931; P:GO:0006281; P:GO:0006402; P:GO:0006606; P:GO:0007339; P:GO:0007369; P:GO:0007411; P:GO:0007519; P:GO:0008285; P:GO:0008340; P:GO:0009314; P:GO:0009612; P:GO:0010667; P:GO:0016191; P:GO:0030308; P:GO:0030512; P:GO:0030900; P:GO:0031101; P:GO:0031397; P:GO:0032436; P:GO:0032570; P:GO:0032757; P:GO:0033033; P:GO:0034620; P:GO:0040036; P:GO:0042147; P:GO:00…	P:telomere maintenance; P:positive regulation of T cell mediated cytotoxicity; P:response to ischemia; P:DNA repair; P:mRNA catabolic process; P:protein import into nucleus; P:binding of sperm to zona pellucida; P:gastrulation; P:axon guidance; P:skeletal muscle tissue development; P:negative regulation of cell population proliferation; P:determination of adult lifespan; P:response to radiation; …	EC:3.6.1.3; EC:3.6.1.15	Adenosinetriphosphatase; Nucleoside-triphosphate phosphatase	G3DSA:3.30.420.40 (GENE3D); IPR013126 (PFAM); IPR029047 (G3DSA:2.60.34.GENE3D); G3DSA:3.90.640.10 (GENE3D); G3DSA:3.30.420.40 (GENE3D); PTHR19375:SF407 (PANTHER); IPR013126 (PANTHER); IPR018181 (PROSITE_PATTERNS); IPR029047 (SUPERFAMILY); SSF53067 (SUPERFAMILY)	no GO terms	no GO terms
tr|A0A0M3K5H6|A0A0M3K5H6_ANISI	58	P:GO:0001554; P:GO:0006983; P:GO:0010976; P:GO:0016246; P:GO:0021589; P:GO:0021680; P:GO:0030335; P:GO:0030431; P:GO:0030433; P:GO:0030512; P:GO:0031204; P:GO:0031333; P:GO:0031398; P:GO:0035437; P:GO:0035690; P:GO:0036335; P:GO:0040019; P:GO:0042026; P:GO:0042149; P:GO:0042220; P:GO:0043154; P:GO:0051085; P:GO:0051402; P:GO:0071236; P:GO:0071277; P:GO:0071287; P:GO:0071320; P:GO:0071353; P:GO:00…	P:luteolysis; P:ER overload response; P:positive regulation of neuron projection development; P:RNA interference; P:cerebellum structural organization; P:cerebellar Purkinje cell layer development; P:positive regulation of cell migration; P:sleep; P:ubiquitin-dependent ERAD pathway; P:negative regulation of transforming growth factor beta receptor signaling pathway; P:posttranslational protein ta…	EC:3.6.1.3; EC:3.6.1.15	Adenosinetriphosphatase; Nucleoside-triphosphate phosphatase	Coil (COILS); Coil (COILS); PR00301 (PRINTS); IPR013126 (PFAM); G3DSA:3.30.420.40 (GENE3D); IPR029047 (G3DSA:2.60.34.GENE3D); G3DSA:3.30.420.40 (GENE3D); G3DSA:3.90.640.10 (GENE3D); IPR029048 (G3DSA:1.20.1270.GENE3D); mobidb-lite (MOBIDB_LITE); IPR013126 (PANTHER); PTHR19375:SF157 (PANTHER); IPR018181 (PROSITE_PATTERNS); IPR018181 (PROSITE_PATTERNS); IPR018181 (PROSITE_PATTERNS); IPR042050 (CDD);…	no GO terms	no GO terms
tr|A0A0M3JM12|A0A0M3JM12_ANISI	24	P:GO:0006611; P:GO:0009636; P:GO:0016226; P:GO:0034514; P:GO:0035722; P:GO:0042026; P:GO:0043066; P:GO:0045647; P:GO:0046777; P:GO:0051085; P:GO:0051593; P:GO:0071347; P:GO:0097068; P:GO:1902037; F:GO:0005524; F:GO:0016887; F:GO:0017134; F:GO:0031072; F:GO:0031625; F:GO:0044183; F:GO:0051082; F:GO:0051087; F:GO:0051787; C:GO:0042645	P:protein export from nucleus; P:response to toxic substance; P:iron-sulfur cluster assembly; P:mitochondrial unfolded protein response; P:interleukin-12-mediated signaling pathway; P:protein refolding; P:negative regulation of apoptotic process; P:negative regulation of erythrocyte differentiation; P:protein autophosphorylation; P:chaperone cofactor-dependent protein refolding; P:response to fol…	EC:3.6.1.3; EC:3.6.1.15	Adenosinetriphosphatase; Nucleoside-triphosphate phosphatase	IPR013126 (PFAM); IPR029048 (G3DSA:1.20.1270.GENE3D); IPR029048 (SUPERFAMILY)	no GO terms	no GO terms
tr|A0A0M3JN71|A0A0M3JN71_ANISI	32	P:GO:0006611; P:GO:0009408; P:GO:0009636; P:GO:0016226; P:GO:0030150; P:GO:0032079; P:GO:0034514; P:GO:0035722; P:GO:0042026; P:GO:0043066; P:GO:0043335; P:GO:0045647; P:GO:0046777; P:GO:0051085; P:GO:0051593; P:GO:0071347; P:GO:0097068; P:GO:1902037; F:GO:0005524; F:GO:0016887; F:GO:0017134; F:GO:0031072; F:GO:0031625; F:GO:0044183; F:GO:0051082; F:GO:0051087; F:GO:0051787; C:GO:0001405; C:GO:00…	P:protein export from nucleus; P:response to heat; P:response to toxic substance; P:iron-sulfur cluster assembly; P:protein import into mitochondrial matrix; P:positive regulation of endodeoxyribonuclease activity; P:mitochondrial unfolded protein response; P:interleukin-12-mediated signaling pathway; P:protein refolding; P:negative regulation of apoptotic process; P:protein unfolding; P:negative…	EC:3.6.1.3; EC:3.6.1.15	Adenosinetriphosphatase; Nucleoside-triphosphate phosphatase	IPR013126 (PFAM); G3DSA:3.30.30.30 (GENE3D); PTHR19375:SF347 (PANTHER); IPR013126 (PANTHER); SSF53067 (SUPERFAMILY)	no GO terms	no GO terms
tr|A0A0M3JWQ2|A0A0M3JWQ2_ANISI	120	P:GO:0001568; P:GO:0001764; P:GO:0003009; P:GO:0006611; P:GO:0006898; P:GO:0006986; P:GO:0007004; P:GO:0007098; P:GO:0007517; P:GO:0008284; P:GO:0008285; P:GO:0008340; P:GO:0009593; P:GO:0009631; P:GO:0009651; P:GO:0010038; P:GO:0010389; P:GO:0010529; P:GO:0010592; P:GO:0010659; P:GO:0019094; P:GO:0021955; P:GO:0030010; P:GO:0030240; P:GO:0030241; P:GO:0030511; P:GO:0031396; P:GO:0032273; P:GO:00…	P:blood vessel development; P:neuron migration; P:skeletal muscle contraction; P:protein export from nucleus; P:receptor-mediated endocytosis; P:response to unfolded protein; P:telomere maintenance via telomerase; P:centrosome cycle; P:muscle organ development; P:positive regulation of cell population proliferation; P:negative regulation of cell population proliferation; P:determination of adult …	EC:3.6.1.3; EC:3.6.1.15	Adenosinetriphosphatase; Nucleoside-triphosphate phosphatase
tr|A0A0M3JX55|A0A0M3JX55_ANISI	54	P:GO:0001666; P:GO:0002088; P:GO:0002931; P:GO:0006469; P:GO:0006937; P:GO:0007017; P:GO:0007021; P:GO:0007517; P:GO:0007568; P:GO:0009408; P:GO:0010629; P:GO:0010667; P:GO:0010976; P:GO:0010998; P:GO:0032387; P:GO:0032731; P:GO:0035924; P:GO:0035994; P:GO:0042026; P:GO:0042535; P:GO:0043122; P:GO:0043154; P:GO:0045214; P:GO:0045766; P:GO:0051693; P:GO:0060561; P:GO:0061077; P:GO:0070301; P:GO:00…	P:response to hypoxia; P:lens development in camera-type eye; P:response to ischemia; P:negative regulation of protein kinase activity; P:regulation of muscle contraction; P:microtubule-based process; P:tubulin complex assembly; P:muscle organ development; P:aging; P:response to heat; P:negative regulation of gene expression; P:negative regulation of cardiac muscle cell apoptotic process; P:posit…			Coil (COILS); IPR001436 (PRINTS); IPR002068 (PFAM); IPR008978 (G3DSA:2.60.40.GENE3D); mobidb-lite (MOBIDB_LITE); mobidb-lite (MOBIDB_LITE); PTHR45640:SF8 (PANTHER); PTHR45640 (PANTHER); IPR002068 (PROSITE_PROFILES); cd06526 (CDD); IPR008978 (SUPERFAMILY)	no GO terms	no GO terms
tr|A0A0M3JTS5|A0A0M3JTS5_ANISI	1	F:GO:0004445	F:inositol-polyphosphate 5-phosphatase activity	EC:3.1.3.56	Inositol-polyphosphate 5-phosphatase	IPR036691 (G3DSA:3.60.10.GENE3D); IPR039737 (PANTHER); PTHR12997:SF5 (PANTHER); IPR036691 (SUPERFAMILY)	F:GO:0004445	F:inositol-polyphosphate 5-phosphatase activity
tr|A0A0M3JXH5|A0A0M3JXH5_ANISI	7	P:GO:0006412; P:GO:0006413; F:GO:0000166; F:GO:0003743; F:GO:0003924; F:GO:0005525; C:GO:0005737	P:translation; P:translational initiation; F:nucleotide binding; F:translation initiation factor activity; F:GTPase activity; F:GTP binding; C:cytoplasm			Coil (COILS); Coil (COILS); Coil (COILS); mobidb-lite (MOBIDB_LITE); mobidb-lite (MOBIDB_LITE); mobidb-lite (MOBIDB_LITE); mobidb-lite (MOBIDB_LITE); mobidb-lite (MOBIDB_LITE); mobidb-lite (MOBIDB_LITE); mobidb-lite (MOBIDB_LITE); mobidb-lite (MOBIDB_LITE); mobidb-lite (MOBIDB_LITE); mobidb-lite (MOBIDB_LITE); mobidb-lite (MOBIDB_LITE); mobidb-lite (MOBIDB_LITE); PTHR23128:SF136 (PANTHER); PTHR23…	no GO terms	no GO terms
tr|A0A0M3JU93|A0A0M3JU93_ANISI	17	P:GO:0002184; P:GO:0006406; P:GO:0006452; P:GO:0007283; P:GO:0008284; P:GO:0010089; P:GO:0010509; P:GO:0035262; P:GO:0045905; P:GO:1903272; F:GO:0003746; F:GO:0005515; F:GO:0008079; F:GO:0043022; C:GO:0005643; C:GO:0005789; C:GO:0043025	P:cytoplasmic translational termination; P:mRNA export from nucleus; P:translational frameshifting; P:spermatogenesis; P:positive regulation of cell population proliferation; P:xylem development; P:polyamine homeostasis; P:gonad morphogenesis; P:positive regulation of translational termination; P:positive regulation of cytoplasmic translational elongation through polyproline stretches; F:translat…
tr|A0A0M3J1S0|A0A0M3J1S0_ANISI	17	P:GO:0006342; P:GO:0007112; P:GO:0030833; P:GO:0031081; P:GO:0035989; P:GO:0060415; P:GO:0098609; F:GO:0005200; F:GO:0005515; C:GO:0005635; C:GO:0005638; C:GO:0014704; C:GO:0016324; C:GO:0030016; C:GO:0030056; C:GO:0030057; C:GO:0070732	P:chromatin silencing; P:male meiosis cytokinesis; P:regulation of actin filament polymerization; P:nuclear pore distribution; P:tendon development; P:muscle tissue morphogenesis; P:cell-cell adhesion; F:structural constituent of cytoskeleton; F:protein binding; C:nuclear envelope; C:lamin filament; C:intercalated disc; C:apical plasma membrane; C:myofibril; C:hemidesmosome; C:desmosome; C:spindl…			Coil (COILS); Coil (COILS); IPR039008 (PFAM); IPR042180 (G3DSA:1.20.5.GENE3D); PTHR45721 (PANTHER); PTHR45721:SF8 (PANTHER); IPR039008 (PROSITE_PROFILES); SSF64593 (SUPERFAMILY)	no GO terms	no GO terms
tr|A0A0M3JKC0|A0A0M3JKC0_ANISI	24	P:GO:0010628; P:GO:0010977; P:GO:0014002; P:GO:0032930; P:GO:0045107; P:GO:0045109; P:GO:0060020; P:GO:0060395; P:GO:0070307; P:GO:0071346; P:GO:0098609; F:GO:0005200; F:GO:0005212; F:GO:0019899; C:GO:0016324; C:GO:0030056; C:GO:0030057; C:GO:0031252; C:GO:0043005; C:GO:0045098; C:GO:0045179; C:GO:0045335; C:GO:0097433; C:GO:1990357	P:positive regulation of gene expression; P:negative regulation of neuron projection development; P:astrocyte development; P:positive regulation of superoxide anion generation; P:intermediate filament polymerization; P:intermediate filament organization; P:Bergmann glial cell differentiation; P:SMAD protein signal transduction; P:lens fiber cell development; P:cellular response to interferon-gamm…			Coil (COILS); IPR039008 (PFAM); IPR042180 (G3DSA:1.20.5.GENE3D); PTHR45721 (PANTHER); PTHR45721:SF12 (PANTHER); IPR039008 (PROSITE_PROFILES)	no GO terms	no GO terms
tr|A0A0M3KIS5|A0A0M3KIS5_ANISI	8	P:GO:0045104; P:GO:0098609; F:GO:0005515; C:GO:0005882; C:GO:0016324; C:GO:0030056; C:GO:0045179; C:GO:1990357	P:intermediate filament cytoskeleton organization; P:cell-cell adhesion; F:protein binding; C:intermediate filament; C:apical plasma membrane; C:hemidesmosome; C:apical cortex; C:terminal web			Coil (COILS); Coil (COILS); IPR042180 (G3DSA:1.20.5.GENE3D); G3DSA:1.20.5.500 (GENE3D); IPR039008 (PFAM); IPR042180 (G3DSA:1.20.5.GENE3D); PTHR45721 (PANTHER); PTHR45721:SF6 (PANTHER); IPR039008 (PROSITE_PROFILES)	no GO terms	no GO terms
tr|A0A0M3JAH1|A0A0M3JAH1_ANISI	7	P:GO:0098609; F:GO:0005515; C:GO:0005882; C:GO:0016324; C:GO:0030056; C:GO:0045179; C:GO:1990357	P:cell-cell adhesion; F:protein binding; C:intermediate filament; C:apical plasma membrane; C:hemidesmosome; C:apical cortex; C:terminal web			Coil (COILS); Coil (COILS); G3DSA:1.20.5.170 (GENE3D); IPR036415 (G3DSA:2.60.40.GENE3D); G3DSA:1.20.5.500 (GENE3D); IPR039008 (PFAM); PTHR45721:SF6 (PANTHER); PTHR45721 (PANTHER); IPR018039 (PROSITE_PATTERNS); IPR039008 (PROSITE_PROFILES); IPR001322 (PROSITE_PROFILES); IPR036415 (SUPERFAMILY); SSF64593 (SUPERFAMILY)	no GO terms	no GO terms
tr|A0A0M3JGZ2|A0A0M3JGZ2_ANISI	8	P:GO:0098609; F:GO:0005515; C:GO:0005635; C:GO:0005638; C:GO:0016324; C:GO:0030056; C:GO:0045179; C:GO:1990357	P:cell-cell adhesion; F:protein binding; C:nuclear envelope; C:lamin filament; C:apical plasma membrane; C:hemidesmosome; C:apical cortex; C:terminal web			IPR036415 (G3DSA:2.60.40.GENE3D); IPR001322 (PFAM); PTHR45721 (PANTHER); PTHR45721:SF6 (PANTHER); IPR001322 (PROSITE_PROFILES); IPR036415 (SUPERFAMILY)	no GO terms	no GO terms
tr|A0A0M3JID9|A0A0M3JID9_ANISI	14	P:GO:0045109; P:GO:0071222; P:GO:0071225; P:GO:0098609; F:GO:0005515; C:GO:0014704; C:GO:0016324; C:GO:0016363; C:GO:0030018; C:GO:0030056; C:GO:0042995; C:GO:0045098; C:GO:0045179; C:GO:1990357	P:intermediate filament organization; P:cellular response to lipopolysaccharide; P:cellular response to muramyl dipeptide; P:cell-cell adhesion; F:protein binding; C:intercalated disc; C:apical plasma membrane; C:nuclear matrix; C:Z disc; C:hemidesmosome; C:cell projection; C:type III intermediate filament; C:apical cortex; C:terminal web			Coil (COILS); IPR042180 (G3DSA:1.20.5.GENE3D); IPR039008 (PFAM); PTHR45721:SF6 (PANTHER); PTHR45721 (PANTHER); IPR039008 (PROSITE_PROFILES); SSF64593 (SUPERFAMILY)	no GO terms	no GO terms
tr|A0A0M3JTM9|A0A0M3JTM9_ANISI	6	P:GO:0000302; P:GO:0042407; P:GO:0070584; F:GO:0005515; C:GO:0005753; C:GO:0061617	P:response to reactive oxygen species; P:cristae formation; P:mitochondrion morphogenesis; F:protein binding; C:mitochondrial proton-transporting ATP synthase complex; C:MICOS complex
tr|A0A0M3JTD5|A0A0M3JTD5_ANISI	24	P:GO:0006021; P:GO:0006661; P:GO:0006935; P:GO:0007165; P:GO:0010226; P:GO:0019853; P:GO:0035418; P:GO:0043052; P:GO:0046854; P:GO:0046855; P:GO:0080167; F:GO:0000287; F:GO:0008934; F:GO:0010347; F:GO:0030145; F:GO:0031403; F:GO:0042803; F:GO:0047954; F:GO:0052832; F:GO:0052833; C:GO:0005829; C:GO:0005886; C:GO:0030424; C:GO:0043025	P:inositol biosynthetic process; P:phosphatidylinositol biosynthetic process; P:chemotaxis; P:signal transduction; P:response to lithium ion; P:L-ascorbic acid biosynthetic process; P:protein localization to synapse; P:thermotaxis; P:phosphatidylinositol phosphorylation; P:inositol phosphate dephosphorylation; P:response to karrikin; F:magnesium ion binding; F:inositol monophosphate 1-phosphatase…	EC:3.1.3.19; EC:3.1.3.25; EC:3.1.3.23	Glycerol-2-phosphatase; Inositol-phosphate phosphatase; Sugar-phosphatase
tr|A0A0M3K3X7|A0A0M3K3X7_ANISI	15	P:GO:0006351; P:GO:0006418; P:GO:0006796; P:GO:0035076; P:GO:0035206; P:GO:0042766; P:GO:0071470; F:GO:0000287; F:GO:0004427; F:GO:0070615; C:GO:0005829; C:GO:0016589; C:GO:0030446; C:GO:0043005; C:GO:0062040	P:transcription, DNA-templated; P:tRNA aminoacylation for protein translation; P:phosphate-containing compound metabolic process; P:ecdysone receptor-mediated signaling pathway; P:regulation of hemocyte proliferation; P:nucleosome mobilization; P:cellular response to osmotic stress; F:magnesium ion binding; F:inorganic diphosphatase activity; F:nucleosome-dependent ATPase activity; C:cytosol; C:N…	EC:3.6.1.1; EC:3.6.1.3; EC:3.6.1.15	Inorganic diphosphatase; Adenosinetriphosphatase; Nucleoside-triphosphate phosphatase	IPR008162 (PFAM); IPR036649 (G3DSA:3.90.80.GENE3D); PTHR10286:SF3 (PANTHER); IPR008162 (PANTHER); IPR008162 (PROSITE_PATTERNS); IPR008162 (CDD); IPR036649 (SUPERFAMILY)	P:GO:0006796; F:GO:0000287; F:GO:0004427; C:GO:0005737	P:phosphate-containing compound metabolic process; F:magnesium ion binding; F:inorganic diphosphatase activity; C:cytoplasm
tr|A0A158PNG4|A0A158PNG4_ANISI	3	P:GO:0031648; F:GO:0005515; C:GO:0005777	P:protein destabilization; F:protein binding; C:peroxisome
tr|A0A0M3K2V8|A0A0M3K2V8_ANISI	3	P:GO:0010951; F:GO:0004867; C:GO:0005576	P:negative regulation of endopeptidase activity; F:serine-type endopeptidase inhibitor activity; C:extracellular region			G3DSA:2.10.25.10 (GENE3D); G3DSA:2.10.25.10 (GENE3D); IPR002919 (PFAM); PTHR23259:SF19 (PANTHER); PTHR23259 (PANTHER); IPR036084 (SUPERFAMILY); IPR036084 (SUPERFAMILY)	no GO terms	no GO terms
tr|A0A158PMX4|A0A158PMX4_ANISI	34	P:GO:0006165; P:GO:0006172; P:GO:0006173; P:GO:0006207; P:GO:0007050; P:GO:0007517; P:GO:0009142; P:GO:0009173; P:GO:0009220; P:GO:0010828; P:GO:0014042; P:GO:0014823; P:GO:0015949; P:GO:0021549; P:GO:0021772; P:GO:0032355; P:GO:0033574; P:GO:0042493; P:GO:0046033; P:GO:0046034; P:GO:0046083; P:GO:0046103; P:GO:0046940; F:GO:0004017; F:GO:0004550; F:GO:0005524; F:GO:0009041; C:GO:0001520; C:GO:00…	P:nucleoside diphosphate phosphorylation; P:ADP biosynthetic process; P:dADP biosynthetic process; P:'de novo' pyrimidine nucleobase biosynthetic process; P:cell cycle arrest; P:muscle organ development; P:nucleoside triphosphate biosynthetic process; P:pyrimidine ribonucleoside monophosphate metabolic process; P:pyrimidine ribonucleotide biosynthetic process; P:positive regulation of glucose tra…	EC:2.7.4.4; EC:2.7.4.3; EC:2.7.4.6; EC:2.7.4.22	Nucleoside-phosphate kinase; Adenylate kinase; Nucleoside-diphosphate kinase; UMP kinase	IPR000850 (PRINTS); G3DSA:3.40.50.300 (GENE3D); IPR006267 (TIGRFAM); PF00406 (PFAM); IPR000850 (PANTHER); PTHR23359:SF70 (PANTHER); IPR033690 (PROSITE_PATTERNS); IPR000850 (HAMAP); IPR028582 (HAMAP); IPR000850 (CDD); IPR027417 (SUPERFAMILY)	P:GO:0006139; P:GO:0009142; P:GO:0046034; F:GO:0004017; F:GO:0004550; F:GO:0005524; F:GO:0019205; C:GO:0005737	P:nucleobase-containing compound metabolic process; P:nucleoside triphosphate biosynthetic process; P:ATP metabolic process; F:adenylate kinase activity; F:nucleoside diphosphate kinase activity; F:ATP binding; F:nucleobase-containing compound kinase activity; C:cytoplasm
tr|A0A0M3K1E8|A0A0M3K1E8_ANISI	9	P:GO:0008585; P:GO:0016310; P:GO:0046072; P:GO:0046314; F:GO:0004054; F:GO:0004111; F:GO:0005524; F:GO:0019863; F:GO:0034618	P:female gonad development; P:phosphorylation; P:dTDP metabolic process; P:phosphocreatine biosynthetic process; F:arginine kinase activity; F:creatine kinase activity; F:ATP binding; F:IgE binding; F:arginine binding	EC:2.7.3.3; EC:2.7.3.2	Arginine kinase; Creatine kinase	Coil (COILS); G3DSA:3.30.590.10 (GENE3D); IPR022414 (PFAM); IPR000749 (PANTHER); PTHR11547:SF37 (PANTHER); IPR022414 (PROSITE_PROFILES); IPR022414 (PROSITE_PROFILES); IPR014746 (SUPERFAMILY)	P:GO:0046314; F:GO:0003824; F:GO:0004111; F:GO:0016301; F:GO:0016772	P:phosphocreatine biosynthetic process; F:catalytic activity; F:creatine kinase activity; F:kinase activity; F:transferase activity, transferring phosphorus-containing groups
tr|A0A0M3JSD5|A0A0M3JSD5_ANISI	8	P:GO:0008585; P:GO:0016310; P:GO:0046072; P:GO:0046314; F:GO:0004054; F:GO:0004111; F:GO:0005524; F:GO:0034618	P:female gonad development; P:phosphorylation; P:dTDP metabolic process; P:phosphocreatine biosynthetic process; F:arginine kinase activity; F:creatine kinase activity; F:ATP binding; F:arginine binding	EC:2.7.3.3; EC:2.7.3.2	Arginine kinase; Creatine kinase
tr|A0A0M3IZR0|A0A0M3IZR0_ANISI	8	P:GO:0006103; P:GO:0006554; P:GO:0044267; P:GO:0055114; F:GO:0003973; F:GO:0047545; F:GO:0050660; C:GO:0031305	P:2-oxoglutarate metabolic process; P:lysine catabolic process; P:cellular protein metabolic process; P:oxidation-reduction process; F:(S)-2-hydroxy-acid oxidase activity; F:2-hydroxyglutarate dehydrogenase activity; F:flavin adenine dinucleotide binding; C:integral component of mitochondrial inner membrane	EC:1.1.3.15; EC:1.1.99.2	(S)-2-hydroxy-acid oxidase; L-2-hydroxyglutarate dehydrogenase
tr|A0A0M3J6B6|A0A0M3J6B6_ANISI	9	P:GO:0007155; P:GO:0007411; P:GO:0009790; P:GO:0009887; P:GO:0009888; P:GO:0022607; P:GO:0030198; P:GO:0040017; C:GO:0005604	P:cell adhesion; P:axon guidance; P:embryo development; P:animal organ morphogenesis; P:tissue development; P:cellular component assembly; P:extracellular matrix organization; P:positive regulation of locomotion; C:basement membrane
tr|A0A0M3K3F1|A0A0M3K3F1_ANISI	21	P:GO:0007155; P:GO:0007411; P:GO:0007517; P:GO:0009887; P:GO:0009888; P:GO:0014037; P:GO:0030155; P:GO:0030198; P:GO:0030334; P:GO:0032224; P:GO:0045995; F:GO:0005102; F:GO:0005198; F:GO:0005201; C:GO:0005576; C:GO:0005604; C:GO:0031594; C:GO:0042383; C:GO:0043083; C:GO:0043197; C:GO:0062023	P:cell adhesion; P:axon guidance; P:muscle organ development; P:animal organ morphogenesis; P:tissue development; P:Schwann cell differentiation; P:regulation of cell adhesion; P:extracellular matrix organization; P:regulation of cell migration; P:positive regulation of synaptic transmission, cholinergic; P:regulation of embryonic development; F:signaling receptor binding; F:structural molecule a…			Coil (COILS); Coil (COILS); Coil (COILS); Coil (COILS); Coil (COILS)	no GO terms	no GO terms
tr|A0A0M3JSY5|A0A0M3JSY5_ANISI	25	P:GO:0003143; P:GO:0007162; P:GO:0007409; P:GO:0007601; P:GO:0008406; P:GO:0009605; P:GO:0014002; P:GO:0014044; P:GO:0030335; P:GO:0033627; P:GO:0034446; P:GO:0044267; P:GO:0055013; P:GO:0060465; P:GO:0070831; F:GO:0005201; F:GO:0019899; C:GO:0005606; C:GO:0005607; C:GO:0005608; C:GO:0005615; C:GO:0043227; C:GO:0043257; C:GO:0043259; C:GO:0048471	P:embryonic heart tube morphogenesis; P:negative regulation of cell adhesion; P:axonogenesis; P:visual perception; P:gonad development; P:response to external stimulus; P:astrocyte development; P:Schwann cell development; P:positive regulation of cell migration; P:cell adhesion mediated by integrin; P:substrate adhesion-dependent cell spreading; P:cellular protein metabolic process; P:cardiac mus…			Coil (COILS); Coil (COILS); Coil (COILS); Coil (COILS); Coil (COILS); Coil (COILS); Coil (COILS); Coil (COILS); Coil (COILS); Coil (COILS); PR00011 (PRINTS); IPR002049 (PFAM); IPR038684 (G3DSA:2.60.120.GENE3D); G3DSA:2.170.300.10 (GENE3D); G3DSA:2.10.25.10 (GENE3D); G3DSA:2.10.25.10 (GENE3D); G3DSA:2.10.25.10 (GENE3D); IPR008211 (PFAM); PTHR10574 (PANTHER); PTHR10574:SF36 (PANTHER); IPR002049 (PR…	no GO terms	no GO terms
tr|A0A0M3K0L5|A0A0M3K0L5_ANISI	46	P:GO:0006606; P:GO:0006998; P:GO:0007281; P:GO:0007283; P:GO:0007346; P:GO:0007399; P:GO:0007517; P:GO:0008284; P:GO:0008340; P:GO:0009612; P:GO:0009887; P:GO:0010628; P:GO:0019219; P:GO:0030334; P:GO:0030473; P:GO:0030951; P:GO:0031081; P:GO:0031647; P:GO:0032956; P:GO:0044089; P:GO:0045669; P:GO:0051301; P:GO:0051495; P:GO:0051649; P:GO:0051983; P:GO:0055015; P:GO:0071407; P:GO:0072201; P:GO:00…	P:protein import into nucleus; P:nuclear envelope organization; P:germ cell development; P:spermatogenesis; P:regulation of mitotic cell cycle; P:nervous system development; P:muscle organ development; P:positive regulation of cell population proliferation; P:determination of adult lifespan; P:response to mechanical stimulus; P:animal organ morphogenesis; P:positive regulation of gene expression;…			Coil (COILS); Coil (COILS); Coil (COILS); Coil (COILS); Coil (COILS); Coil (COILS); Coil (COILS); G3DSA:1.20.5.170 (GENE3D); IPR036415 (G3DSA:2.60.40.GENE3D); IPR042180 (G3DSA:1.20.5.GENE3D); IPR042180 (G3DSA:1.20.5.GENE3D); IPR001322 (PFAM); IPR039008 (PFAM); mobidb-lite (MOBIDB_LITE); PTHR45721:SF11 (PANTHER); PTHR45721 (PANTHER); IPR001322 (PROSITE_PROFILES); IPR039008 (PROSITE_PROFILES); SSF6…	no GO terms	no GO terms
tr|A0A0M3JA06|A0A0M3JA06_ANISI	41	P:GO:0002519; P:GO:0002699; P:GO:0010628; P:GO:0010629; P:GO:0010819; P:GO:0010862; P:GO:0032496; P:GO:0032720; P:GO:0032722; P:GO:0032823; P:GO:0033081; P:GO:0034138; P:GO:0043032; P:GO:0043065; P:GO:0043322; P:GO:0045019; P:GO:0045185; P:GO:0045591; P:GO:0050718; P:GO:0050728; P:GO:0050764; P:GO:0051092; P:GO:0051353; P:GO:0070371; P:GO:0098586; P:GO:1900426; P:GO:1902533; P:GO:1902714; P:GO:19…	P:natural killer cell tolerance induction; P:positive regulation of immune effector process; P:positive regulation of gene expression; P:negative regulation of gene expression; P:regulation of T cell chemotaxis; P:positive regulation of pathway-restricted SMAD protein phosphorylation; P:response to lipopolysaccharide; P:negative regulation of tumor necrosis factor production; P:positive regulatio…			G3DSA:2.60.120.200 (GENE3D); IPR001079 (PFAM); PTHR11346 (PANTHER); PTHR11346:SF93 (PANTHER); IPR001079 (PROSITE_PROFILES); IPR001079 (CDD); IPR013320 (SUPERFAMILY)	F:GO:0030246	F:carbohydrate binding
tr|A0A0M3K3V9|A0A0M3K3V9_ANISI	31	P:GO:0001934; P:GO:0002224; P:GO:0002687; P:GO:0002688; P:GO:0009967; P:GO:0010033; P:GO:0010468; P:GO:0032689; P:GO:0032722; P:GO:0032732; P:GO:0032760; P:GO:0032815; P:GO:0042130; P:GO:0043065; P:GO:0043085; P:GO:0043301; P:GO:0045019; P:GO:0045591; P:GO:0045953; P:GO:0050715; P:GO:0050764; P:GO:1902531; P:GO:1902713; P:GO:2000404; P:GO:2000561; F:GO:0005102; F:GO:0016936; F:GO:0048030; C:GO:00…	P:positive regulation of protein phosphorylation; P:toll-like receptor signaling pathway; P:positive regulation of leukocyte migration; P:regulation of leukocyte chemotaxis; P:positive regulation of signal transduction; P:response to organic substance; P:regulation of gene expression; P:negative regulation of interferon-gamma production; P:positive regulation of chemokine production; P:positive r…			G3DSA:2.60.120.200 (GENE3D); IPR001079 (PFAM); G3DSA:2.60.120.200 (GENE3D); PTHR11346 (PANTHER); IPR001079 (PROSITE_PROFILES); IPR001079 (PROSITE_PROFILES); IPR001079 (CDD); IPR013320 (SUPERFAMILY); IPR013320 (SUPERFAMILY)	F:GO:0030246	F:carbohydrate binding
tr|A0A0M3KFU2|A0A0M3KFU2_ANISI	41	P:GO:0002519; P:GO:0002699; P:GO:0010628; P:GO:0010629; P:GO:0010819; P:GO:0010862; P:GO:0032496; P:GO:0032720; P:GO:0032722; P:GO:0032823; P:GO:0033081; P:GO:0034138; P:GO:0043032; P:GO:0043322; P:GO:0045019; P:GO:0045185; P:GO:0045591; P:GO:0050718; P:GO:0050728; P:GO:0050764; P:GO:0051092; P:GO:0051353; P:GO:0070371; P:GO:0098586; P:GO:1900426; P:GO:1902533; P:GO:1902714; P:GO:1904469; P:GO:20…	P:natural killer cell tolerance induction; P:positive regulation of immune effector process; P:positive regulation of gene expression; P:negative regulation of gene expression; P:regulation of T cell chemotaxis; P:positive regulation of pathway-restricted SMAD protein phosphorylation; P:response to lipopolysaccharide; P:negative regulation of tumor necrosis factor production; P:positive regulatio…			IPR001079 (PFAM); G3DSA:2.60.120.200 (GENE3D); PTHR11346 (PANTHER); PTHR11346:SF93 (PANTHER); IPR001079 (PROSITE_PROFILES); IPR001079 (CDD); IPR013320 (SUPERFAMILY)	F:GO:0030246	F:carbohydrate binding
tr|A0A0M3KI67|A0A0M3KI67_ANISI	37	P:GO:0002224; P:GO:0010628; P:GO:0010629; P:GO:0010819; P:GO:0010862; P:GO:0032496; P:GO:0032722; P:GO:0032732; P:GO:0032760; P:GO:0032823; P:GO:0033081; P:GO:0043032; P:GO:0043065; P:GO:0043322; P:GO:0045019; P:GO:0045185; P:GO:0045591; P:GO:0050728; P:GO:0050764; P:GO:0051353; P:GO:0098586; P:GO:1900426; P:GO:1902531; P:GO:1902714; P:GO:2000316; P:GO:2000406; P:GO:2000562; P:GO:2000679; P:GO:20…	P:toll-like receptor signaling pathway; P:positive regulation of gene expression; P:negative regulation of gene expression; P:regulation of T cell chemotaxis; P:positive regulation of pathway-restricted SMAD protein phosphorylation; P:response to lipopolysaccharide; P:positive regulation of chemokine production; P:positive regulation of interleukin-1 production; P:positive regulation of tumor nec…
tr|A0A0M3JJE8|A0A0M3JJE8_ANISI	34	P:GO:0001818; P:GO:0001934; P:GO:0002685; P:GO:0002699; P:GO:0002704; P:GO:0009967; P:GO:0010033; P:GO:0010468; P:GO:0031348; P:GO:0032102; P:GO:0032642; P:GO:0032649; P:GO:0032680; P:GO:0032814; P:GO:0032945; P:GO:0034138; P:GO:0042129; P:GO:0043085; P:GO:0045019; P:GO:0045580; P:GO:0050715; P:GO:0050764; P:GO:0050777; P:GO:0050870; P:GO:0051250; P:GO:1902107; P:GO:1902531; P:GO:1903531; P:GO:20…	P:negative regulation of cytokine production; P:positive regulation of protein phosphorylation; P:regulation of leukocyte migration; P:positive regulation of immune effector process; P:negative regulation of leukocyte mediated immunity; P:positive regulation of signal transduction; P:response to organic substance; P:regulation of gene expression; P:negative regulation of defense response; P:negat…			IPR001079 (PFAM); G3DSA:2.60.120.200 (GENE3D); G3DSA:2.60.120.200 (GENE3D); PTHR11346:SF93 (PANTHER); PTHR11346 (PANTHER); IPR001079 (PROSITE_PROFILES); IPR001079 (PROSITE_PROFILES); IPR013320 (SUPERFAMILY)	F:GO:0030246	F:carbohydrate binding
tr|A0A0M3KAU7|A0A0M3KAU7_ANISI	4	P:GO:0009987; P:GO:0050896; F:GO:0030246; C:GO:0005737	P:cellular process; P:response to stimulus; F:carbohydrate binding; C:cytoplasm			IPR001079 (PFAM); G3DSA:2.60.120.200 (GENE3D); PTHR11346 (PANTHER); PTHR11346:SF161 (PANTHER); IPR001079 (PROSITE_PROFILES); IPR001079 (CDD); IPR013320 (SUPERFAMILY)	F:GO:0030246	F:carbohydrate binding
tr|A0A0M3J8J2|A0A0M3J8J2_ANISI	41	P:GO:0002026; P:GO:0003281; P:GO:0006355; P:GO:0006629; P:GO:0006874; P:GO:0006954; P:GO:0008286; P:GO:0016477; P:GO:0030299; P:GO:0030835; P:GO:0031529; P:GO:0033292; P:GO:0033365; P:GO:0035995; P:GO:0042593; P:GO:0042632; P:GO:0045216; P:GO:0045597; P:GO:0045661; P:GO:0051017; P:GO:0055003; P:GO:0055008; P:GO:0060048; P:GO:0070528; P:GO:1903076; P:GO:1903918; F:GO:0003729; F:GO:0003785; F:GO:00…	P:regulation of the force of heart contraction; P:ventricular septum development; P:regulation of transcription, DNA-templated; P:lipid metabolic process; P:cellular calcium ion homeostasis; P:inflammatory response; P:insulin receptor signaling pathway; P:cell migration; P:intestinal cholesterol absorption; P:negative regulation of actin filament depolymerization; P:ruffle organization; P:T-tubul…
tr|A0A0M3J0C8|A0A0M3J0C8_ANISI	4	P:GO:0006629; P:GO:0016042; F:GO:0016787; C:GO:0005576	P:lipid metabolic process; P:lipid catabolic process; F:hydrolase activity; C:extracellular region
tr|A0A158PNQ2|A0A158PNQ2_ANISI	12	P:GO:0006575; P:GO:0017144; P:GO:0019695; P:GO:0034641; P:GO:0042135; P:GO:0055114; P:GO:1901565; P:GO:1901605; F:GO:0000166; F:GO:0005515; F:GO:0043168; F:GO:0046997	P:cellular modified amino acid metabolic process; P:drug metabolic process; P:choline metabolic process; P:cellular nitrogen compound metabolic process; P:neurotransmitter catabolic process; P:oxidation-reduction process; P:organonitrogen compound catabolic process; P:alpha-amino acid metabolic process; F:nucleotide binding; F:protein binding; F:anion binding; F:oxidoreductase activity, acting on…			IPR006222 (PFAM); G3DSA:3.30.9.10 (GENE3D); IPR013977 (PFAM); G3DSA:3.30.70.1400 (GENE3D); G3DSA:2.40.30.110 (GENE3D); IPR036188 (G3DSA:3.50.50.GENE3D); IPR006076 (PFAM); IPR027266 (G3DSA:3.30.1360.GENE3D); PTHR13847:SF187 (PANTHER); PTHR13847 (PANTHER); IPR036188 (SUPERFAMILY); SSF54373 (SUPERFAMILY); IPR029043 (SUPERFAMILY); SSF103025 (SUPERFAMILY)	P:GO:0055114; F:GO:0005515; F:GO:0016491	P:oxidation-reduction process; F:protein binding; F:oxidoreductase activity
tr|A0A158PPL2|A0A158PPL2_ANISI	11	P:GO:0006552; P:GO:0006631; P:GO:0006768; P:GO:0016042; F:GO:0004485; F:GO:0004658; F:GO:0005524; F:GO:0019899; F:GO:0050897; C:GO:0002169; C:GO:0005759	P:leucine catabolic process; P:fatty acid metabolic process; P:biotin metabolic process; P:lipid catabolic process; F:methylcrotonoyl-CoA carboxylase activity; F:propionyl-CoA carboxylase activity; F:ATP binding; F:enzyme binding; F:cobalt ion binding; C:3-methylcrotonyl-CoA carboxylase complex, mitochondrial; C:mitochondrial matrix	EC:6.4.1.3; EC:6.4.1.4	Propionyl-CoA carboxylase; Methylcrotonoyl-CoA carboxylase	G3DSA:3.30.470.130 (GENE3D); G3DSA:3.30.470.130 (GENE3D); IPR005481 (PFAM); IPR005482 (PFAM); G3DSA:3.30.470.20 (GENE3D); IPR000089 (PFAM); IPR005479 (PFAM); G3DSA:2.40.50.100 (GENE3D); PTHR18866:SF33 (PANTHER); PTHR18866 (PANTHER); PTHR18866:SF33 (PANTHER); PTHR18866 (PANTHER); PTHR18866 (PANTHER); PTHR18866:SF33 (PANTHER); IPR001882 (PROSITE_PATTERNS); IPR005479 (PROSITE_PATTERNS); IPR011761 (P…	F:GO:0005524; F:GO:0046872	F:ATP binding; F:metal ion binding
tr|A0A0M3JD61|A0A0M3JD61_ANISI	5	P:GO:0019626; P:GO:0046491; F:GO:0004493; F:GO:0005515; C:GO:0005759	P:short-chain fatty acid catabolic process; P:L-methylmalonyl-CoA metabolic process; F:methylmalonyl-CoA epimerase activity; F:protein binding; C:mitochondrial matrix	EC:5.1.99.1	Methylmalonyl-CoA epimerase	IPR029068 (G3DSA:3.10.180.GENE3D); PF13669 (PFAM); PTHR43048 (PANTHER); PTHR43048:SF3 (PANTHER); IPR037523 (PROSITE_PROFILES); IPR029068 (SUPERFAMILY)	no GO terms	no GO terms
tr|A0A0M3JKU5|A0A0M3JKU5_ANISI	6	P:GO:0019626; P:GO:0046491; F:GO:0004493; F:GO:0005515; F:GO:0046872; C:GO:0005759	P:short-chain fatty acid catabolic process; P:L-methylmalonyl-CoA metabolic process; F:methylmalonyl-CoA epimerase activity; F:protein binding; F:metal ion binding; C:mitochondrial matrix	EC:5.1.99.1	Methylmalonyl-CoA epimerase	mobidb-lite (MOBIDB_LITE)	no GO terms	no GO terms
tr|A0A158PMT2|A0A158PMT2_ANISI	5	P:GO:0019626; P:GO:0046491; F:GO:0004493; F:GO:0005515; C:GO:0005759	P:short-chain fatty acid catabolic process; P:L-methylmalonyl-CoA metabolic process; F:methylmalonyl-CoA epimerase activity; F:protein binding; C:mitochondrial matrix	EC:5.1.99.1	Methylmalonyl-CoA epimerase	IPR029068 (G3DSA:3.10.180.GENE3D); PF13669 (PFAM); IPR017515 (TIGRFAM); PTHR43048:SF3 (PANTHER); PTHR43048 (PANTHER); PTHR43048 (PANTHER); PTHR43048:SF3 (PANTHER); IPR037523 (PROSITE_PROFILES); IPR017515 (CDD); IPR029068 (SUPERFAMILY)	no GO terms	no GO terms
tr|A0A0M3KGB4|A0A0M3KGB4_ANISI	5	P:GO:0019626; P:GO:0046491; F:GO:0004493; F:GO:0005515; C:GO:0005759	P:short-chain fatty acid catabolic process; P:L-methylmalonyl-CoA metabolic process; F:methylmalonyl-CoA epimerase activity; F:protein binding; C:mitochondrial matrix	EC:5.1.99.1	Methylmalonyl-CoA epimerase	IPR017515 (TIGRFAM); PF13669 (PFAM); IPR029068 (G3DSA:3.10.180.GENE3D); PTHR43048 (PANTHER); PTHR43048:SF3 (PANTHER); IPR037523 (PROSITE_PROFILES); IPR017515 (CDD); IPR029068 (SUPERFAMILY)	no GO terms	no GO terms
tr|A0A0M3JHM4|A0A0M3JHM4_ANISI	11	P:GO:0007420; P:GO:0018279; P:GO:0019752; P:GO:0048208; P:GO:0060548; F:GO:0005509; F:GO:0005515; C:GO:0005576; C:GO:0005789; C:GO:0012507; C:GO:0033116	P:brain development; P:protein N-linked glycosylation via asparagine; P:carboxylic acid metabolic process; P:COPII vesicle coating; P:negative regulation of cell death; F:calcium ion binding; F:protein binding; C:extracellular region; C:endoplasmic reticulum membrane; C:ER to Golgi transport vesicle membrane; C:endoplasmic reticulum-Golgi intermediate compartment membrane			G3DSA:1.10.238.10 (GENE3D); IPR002048 (PFAM); PTHR23104:SF1 (PANTHER); PTHR23104 (PANTHER); IPR018247 (PROSITE_PATTERNS); IPR018247 (PROSITE_PATTERNS); IPR002048 (PROSITE_PROFILES); IPR002048 (PROSITE_PROFILES); IPR002048 (CDD); IPR011992 (SUPERFAMILY)	F:GO:0005509	F:calcium ion binding
tr|A0A0M3J5G4|A0A0M3J5G4_ANISI	11	P:GO:0005975; P:GO:0006099; P:GO:0006107; P:GO:0006108; P:GO:0006734; P:GO:0019674; F:GO:0030060; F:GO:0042803; F:GO:0051287; C:GO:0005615; C:GO:0005829	P:carbohydrate metabolic process; P:tricarboxylic acid cycle; P:oxaloacetate metabolic process; P:malate metabolic process; P:NADH metabolic process; P:NAD metabolic process; F:L-malate dehydrogenase activity; F:protein homodimerization activity; F:NAD binding; C:extracellular space; C:cytosol	EC:1.1.1.37	Malate dehydrogenase	IPR001236 (PFAM); G3DSA:3.40.50.720 (GENE3D); PTHR23382:SF3 (PANTHER); IPR010945 (PANTHER); IPR036291 (SUPERFAMILY)	P:GO:0006108; P:GO:0055114; F:GO:0016491; F:GO:0016615	P:malate metabolic process; P:oxidation-reduction process; F:oxidoreductase activity; F:malate dehydrogenase activity
tr|A0A0M3JNY8|A0A0M3JNY8_ANISI	10	P:GO:0005975; P:GO:0006099; P:GO:0006107; P:GO:0006108; P:GO:0006734; F:GO:0030060; F:GO:0051287; C:GO:0005829; C:GO:0005886; C:GO:0009506	P:carbohydrate metabolic process; P:tricarboxylic acid cycle; P:oxaloacetate metabolic process; P:malate metabolic process; P:NADH metabolic process; F:L-malate dehydrogenase activity; F:NAD binding; C:cytosol; C:plasma membrane; C:plasmodesma	EC:1.1.1.37	Malate dehydrogenase	Coil (COILS); IPR015955 (G3DSA:3.90.110.GENE3D); IPR022383 (PFAM); PTHR23382:SF19 (PANTHER); IPR010945 (PANTHER); IPR015955 (SUPERFAMILY)	P:GO:0005975; P:GO:0006108; P:GO:0055114; F:GO:0003824; F:GO:0016615; F:GO:0016616	P:carbohydrate metabolic process; P:malate metabolic process; P:oxidation-reduction process; F:catalytic activity; F:malate dehydrogenase activity; F:oxidoreductase activity, acting on the CH-OH group of donors, NAD or NADP as acceptor
tr|A0A0M3KBA5|A0A0M3KBA5_ANISI	24	P:GO:0006094; P:GO:0006099; P:GO:0006107; P:GO:0006108; P:GO:0006475; P:GO:0006734; P:GO:0009409; P:GO:0009658; P:GO:0031998; P:GO:0045037; P:GO:0046686; P:GO:0080093; F:GO:0005507; F:GO:0016464; F:GO:0030060; F:GO:0042803; F:GO:0043621; F:GO:0046554; F:GO:0051087; C:GO:0005759; C:GO:0005777; C:GO:0005829; C:GO:0009941; C:GO:0016020	P:gluconeogenesis; P:tricarboxylic acid cycle; P:oxaloacetate metabolic process; P:malate metabolic process; P:internal protein amino acid acetylation; P:NADH metabolic process; P:response to cold; P:chloroplast organization; P:regulation of fatty acid beta-oxidation; P:protein import into chloroplast stroma; P:response to cadmium ion; P:regulation of photorespiration; F:copper ion binding; F:chl…	EC:1.1.1.37; EC:7.4.2.4; EC:7.4.2.5; EC:1.1.1.82	Malate dehydrogenase; Chloroplast protein-transporting ATPase; ABC-type protein transporter; Malate dehydrogenase (NADP(+))	IPR022383 (PFAM); IPR015955 (G3DSA:3.90.110.GENE3D); G3DSA:3.40.50.720 (GENE3D); IPR010097 (TIGRFAM); IPR001557 (PIRSF); IPR001236 (PFAM); PTHR11540 (PANTHER); IPR001252 (PROSITE_PATTERNS); cd01337 (CDD); IPR015955 (SUPERFAMILY); IPR036291 (SUPERFAMILY)	P:GO:0005975; P:GO:0006099; P:GO:0006108; P:GO:0019752; P:GO:0055114; F:GO:0003824; F:GO:0016491; F:GO:0016615; F:GO:0016616; F:GO:0030060	P:carbohydrate metabolic process; P:tricarboxylic acid cycle; P:malate metabolic process; P:carboxylic acid metabolic process; P:oxidation-reduction process; F:catalytic activity; F:oxidoreductase activity; F:malate dehydrogenase activity; F:oxidoreductase activity, acting on the CH-OH group of donors, NAD or NADP as acceptor; F:L-malate dehydrogenase activity
tr|A0A0M3JF37|A0A0M3JF37_ANISI	11	P:GO:0006631; P:GO:0044248; P:GO:0055114; P:GO:0070887; F:GO:0000166; F:GO:0003730; F:GO:0005102; F:GO:0016655; F:GO:0043168; F:GO:0046914; F:GO:0050662	P:fatty acid metabolic process; P:cellular catabolic process; P:oxidation-reduction process; P:cellular response to chemical stimulus; F:nucleotide binding; F:mRNA 3'-UTR binding; F:signaling receptor binding; F:oxidoreductase activity, acting on NAD(P)H, quinone or similar compound as acceptor; F:anion binding; F:transition metal ion binding; F:coenzyme binding			IPR013154 (PFAM); G3DSA:3.90.180.10 (GENE3D); PTHR43981 (PANTHER); IPR011032 (SUPERFAMILY)	P:GO:0055114	P:oxidation-reduction process
tr|A0A0M3KBJ8|A0A0M3KBJ8_ANISI	8	P:GO:0006631; P:GO:0007275; P:GO:0055114; F:GO:0005102; F:GO:0016628; F:GO:0043167; F:GO:0097159; F:GO:1901363	P:fatty acid metabolic process; P:multicellular organism development; P:oxidation-reduction process; F:signaling receptor binding; F:oxidoreductase activity, acting on the CH-CH group of donors, NAD or NADP as acceptor; F:ion binding; F:organic cyclic compound binding; F:heterocyclic compound binding			G3DSA:3.40.50.720 (GENE3D); G3DSA:3.90.180.10 (GENE3D); IPR013149 (PFAM); IPR013154 (PFAM); PTHR43981 (PANTHER); PTHR43981:SF1 (PANTHER); cd08290 (CDD); IPR011032 (SUPERFAMILY); IPR036291 (SUPERFAMILY)	P:GO:0055114	P:oxidation-reduction process
tr|A0A0M3IYY5|A0A0M3IYY5_ANISI	51	P:GO:0001516; P:GO:0001942; P:GO:0002035; P:GO:0002675; P:GO:0002906; P:GO:0007166; P:GO:0007283; P:GO:0007420; P:GO:0007569; P:GO:0009408; P:GO:0009612; P:GO:0010739; P:GO:0014911; P:GO:0030336; P:GO:0032355; P:GO:0032496; P:GO:0032570; P:GO:0032572; P:GO:0032760; P:GO:0032868; P:GO:0033138; P:GO:0033197; P:GO:0042060; P:GO:0042756; P:GO:0043268; P:GO:0043406; P:GO:0043518; P:GO:0045821; P:GO:00…	P:prostaglandin biosynthetic process; P:hair follicle development; P:brain renin-angiotensin system; P:positive regulation of acute inflammatory response; P:negative regulation of mature B cell apoptotic process; P:cell surface receptor signaling pathway; P:spermatogenesis; P:brain development; P:cell aging; P:response to heat; P:response to mechanical stimulus; P:positive regulation of protein k…	EC:5.3.2.1; EC:5.3.3.12	Phenylpyruvate tautomerase; L-dopachrome isomerase	IPR015943 (G3DSA:2.130.10.GENE3D); IPR014347 (G3DSA:3.30.429.GENE3D); IPR001398 (PFAM); IPR037628 (PANTHER); IPR019829 (PROSITE_PATTERNS); IPR036322 (SUPERFAMILY); IPR014347 (SUPERFAMILY)	F:GO:0005515; C:GO:0031080	F:protein binding; C:nuclear pore outer ring
tr|A0A0M3K0W5|A0A0M3K0W5_ANISI	27	P:GO:0000281; P:GO:0002026; P:GO:0007519; P:GO:0030049; P:GO:0030239; P:GO:0032781; P:GO:0043520; P:GO:0060048; F:GO:0000146; F:GO:0000287; F:GO:0003785; F:GO:0005509; F:GO:0008307; F:GO:0030898; F:GO:0032036; F:GO:0043531; F:GO:0045159; F:GO:0051015; C:GO:0005829; C:GO:0005859; C:GO:0005903; C:GO:0031475; C:GO:0031476; C:GO:0031477; C:GO:0031672; C:GO:0042641; C:GO:0097513	P:mitotic cytokinesis; P:regulation of the force of heart contraction; P:skeletal muscle tissue development; P:muscle filament sliding; P:myofibril assembly; P:positive regulation of ATPase activity; P:regulation of myosin II filament assembly; P:cardiac muscle contraction; F:microfilament motor activity; F:magnesium ion binding; F:actin monomer binding; F:calcium ion binding; F:structural consti…	EC:3.6.1.3; EC:3.6.1.15	Adenosinetriphosphatase; Nucleoside-triphosphate phosphatase
tr|A0A0M3K6N3|A0A0M3K6N3_ANISI	26	P:GO:0002026; P:GO:0006942; P:GO:0007519; P:GO:0030049; P:GO:0030239; P:GO:0032781; P:GO:0043520; P:GO:0055010; P:GO:0060048; F:GO:0000146; F:GO:0000287; F:GO:0003785; F:GO:0005509; F:GO:0008307; F:GO:0030898; F:GO:0032038; F:GO:0043531; F:GO:0051015; C:GO:0005829; C:GO:0005859; C:GO:0005903; C:GO:0016461; C:GO:0031672; C:GO:0031674; C:GO:0042641; C:GO:0097513	P:regulation of the force of heart contraction; P:regulation of striated muscle contraction; P:skeletal muscle tissue development; P:muscle filament sliding; P:myofibril assembly; P:positive regulation of ATPase activity; P:regulation of myosin II filament assembly; P:ventricular cardiac muscle tissue morphogenesis; P:cardiac muscle contraction; F:microfilament motor activity; F:magnesium ion bin…	EC:3.6.1.3; EC:3.6.1.15	Adenosinetriphosphatase; Nucleoside-triphosphate phosphatase	G3DSA:1.10.238.10 (GENE3D); G3DSA:1.10.238.10 (GENE3D); PTHR23048 (PANTHER); IPR029655 (PTHR23048:PANTHER); IPR002048 (PROSITE_PROFILES); IPR002048 (PROSITE_PROFILES); IPR011992 (SUPERFAMILY)	F:GO:0005509	F:calcium ion binding
tr|A0A0M3JTQ4|A0A0M3JTQ4_ANISI	56	P:GO:0000281; P:GO:0003384; P:GO:0006942; P:GO:0006955; P:GO:0007110; P:GO:0007298; P:GO:0007519; P:GO:0008104; P:GO:0008360; P:GO:0010172; P:GO:0019749; P:GO:0030010; P:GO:0030049; P:GO:0030308; P:GO:0031036; P:GO:0032956; P:GO:0035148; P:GO:0035191; P:GO:0035317; P:GO:0042060; P:GO:0042694; P:GO:0043051; P:GO:0048747; P:GO:0055003; P:GO:0055010; P:GO:0060048; P:GO:0060288; P:GO:0060289; P:GO:00…	P:mitotic cytokinesis; P:apical constriction involved in gastrulation; P:regulation of striated muscle contraction; P:immune response; P:meiosis I cytokinesis; P:border follicle cell migration; P:skeletal muscle tissue development; P:protein localization; P:regulation of cell shape; P:embryonic body morphogenesis; P:cytoskeleton-dependent cytoplasmic transport, nurse cell to oocyte; P:establishme…	EC:3.6.1.3; EC:3.6.1.15	Adenosinetriphosphatase; Nucleoside-triphosphate phosphatase	IPR002048 (PFAM); G3DSA:1.10.238.10 (GENE3D); G3DSA:1.10.238.10 (GENE3D); mobidb-lite (MOBIDB_LITE); PTHR23049 (PANTHER); PTHR23049:SF7 (PANTHER); IPR018247 (PROSITE_PATTERNS); IPR002048 (PROSITE_PROFILES); IPR002048 (PROSITE_PROFILES); IPR002048 (CDD); IPR011992 (SUPERFAMILY)	F:GO:0005509	F:calcium ion binding
tr|A0A0M3K251|A0A0M3K251_ANISI	56	P:GO:0000281; P:GO:0003384; P:GO:0006942; P:GO:0006955; P:GO:0007110; P:GO:0007298; P:GO:0007519; P:GO:0008104; P:GO:0008360; P:GO:0010172; P:GO:0019749; P:GO:0030010; P:GO:0030049; P:GO:0030308; P:GO:0031036; P:GO:0032956; P:GO:0035148; P:GO:0035191; P:GO:0035317; P:GO:0042060; P:GO:0042694; P:GO:0043051; P:GO:0048747; P:GO:0055003; P:GO:0055010; P:GO:0060048; P:GO:0060288; P:GO:0060289; P:GO:00…	P:mitotic cytokinesis; P:apical constriction involved in gastrulation; P:regulation of striated muscle contraction; P:immune response; P:meiosis I cytokinesis; P:border follicle cell migration; P:skeletal muscle tissue development; P:protein localization; P:regulation of cell shape; P:embryonic body morphogenesis; P:cytoskeleton-dependent cytoplasmic transport, nurse cell to oocyte; P:establishme…	EC:3.6.1.3; EC:3.6.1.15	Adenosinetriphosphatase; Nucleoside-triphosphate phosphatase	IPR002048 (PFAM); G3DSA:1.10.238.10 (GENE3D); G3DSA:1.10.238.10 (GENE3D); mobidb-lite (MOBIDB_LITE); mobidb-lite (MOBIDB_LITE); PTHR23049:SF7 (PANTHER); PTHR23049 (PANTHER); IPR018247 (PROSITE_PATTERNS); IPR002048 (PROSITE_PROFILES); IPR002048 (PROSITE_PROFILES); IPR002048 (CDD); IPR011992 (SUPERFAMILY)	F:GO:0005509	F:calcium ion binding
tr|A0A0M3K1X5|A0A0M3K1X5_ANISI	119	P:GO:0000122; P:GO:0001771; P:GO:0001951; P:GO:0003376; P:GO:0006405; P:GO:0007318; P:GO:0007368; P:GO:0008284; P:GO:0008360; P:GO:0010628; P:GO:0010737; P:GO:0016057; P:GO:0016336; P:GO:0022612; P:GO:0022614; P:GO:0030033; P:GO:0030335; P:GO:0030953; P:GO:0031532; P:GO:0031623; P:GO:0032231; P:GO:0032532; P:GO:0034111; P:GO:0034260; P:GO:0034453; P:GO:0034629; P:GO:0035149; P:GO:0035722; P:GO:00…	P:negative regulation of transcription by RNA polymerase II; P:immunological synapse formation; P:intestinal D-glucose absorption; P:sphingosine-1-phosphate receptor signaling pathway; P:RNA export from nucleus; P:pole plasm protein localization; P:determination of left/right symmetry; P:positive regulation of cell population proliferation; P:regulation of cell shape; P:positive regulation of gen…			Coil (COILS); Coil (COILS); IPR000798 (PRINTS); IPR019749 (PRINTS); IPR014352 (G3DSA:1.20.80.GENE3D); G3DSA:3.10.20.90 (GENE3D); IPR011993 (G3DSA:2.30.29.GENE3D); IPR019748 (PFAM); IPR008954 (G3DSA:1.25.40.GENE3D); IPR011259 (PFAM); IPR011174 (PIRSF); IPR018980 (PFAM); G3DSA:1.20.5.450 (GENE3D); IPR018979 (PFAM); PTHR23281 (PANTHER); PTHR23281:SF18 (PANTHER); IPR019747 (PROSITE_PATTERNS); IPR0197…	F:GO:0003779; F:GO:0008092; C:GO:0005856	F:actin binding; F:cytoskeletal protein binding; C:cytoskeleton
tr|A0A0M3J7K8|A0A0M3J7K8_ANISI	17	P:GO:0006637; P:GO:0009235; P:GO:0009791; P:GO:0019626; P:GO:0019678; P:GO:0043547; P:GO:0050667; F:GO:0003924; F:GO:0004494; F:GO:0005525; F:GO:0031419; F:GO:0034784; F:GO:0042803; F:GO:0046872; F:GO:0047727; F:GO:0072341; C:GO:0005759	P:acyl-CoA metabolic process; P:cobalamin metabolic process; P:post-embryonic development; P:short-chain fatty acid catabolic process; P:propionate metabolic process, methylmalonyl pathway; P:positive regulation of GTPase activity; P:homocysteine metabolic process; F:GTPase activity; F:methylmalonyl-CoA mutase activity; F:GTP binding; F:cobalamin binding; F:pivalyl-CoA mutase activity; F:protein …	EC:5.4.99.13; EC:5.4.99; EC:5.4.99.2; EC:3.6.1.15	Isobutyryl-CoA mutase; Intramolecular transferases; Methylmalonyl-CoA mutase; Nucleoside-triphosphate phosphatase	IPR006099 (PFAM); G3DSA:3.20.20.240 (GENE3D); PTHR42710 (PANTHER); IPR006099 (PROSITE_PATTERNS); IPR016176 (SUPERFAMILY)	F:GO:0003824; F:GO:0016866; F:GO:0031419	F:catalytic activity; F:intramolecular transferase activity; F:cobalamin binding
tr|A0A0M3K8S1|A0A0M3K8S1_ANISI	17	P:GO:0006637; P:GO:0009235; P:GO:0009791; P:GO:0019626; P:GO:0019678; P:GO:0043547; P:GO:0050667; F:GO:0003924; F:GO:0004494; F:GO:0005525; F:GO:0031419; F:GO:0034784; F:GO:0042803; F:GO:0046872; F:GO:0047727; F:GO:0072341; C:GO:0005759	P:acyl-CoA metabolic process; P:cobalamin metabolic process; P:post-embryonic development; P:short-chain fatty acid catabolic process; P:propionate metabolic process, methylmalonyl pathway; P:positive regulation of GTPase activity; P:homocysteine metabolic process; F:GTPase activity; F:methylmalonyl-CoA mutase activity; F:GTP binding; F:cobalamin binding; F:pivalyl-CoA mutase activity; F:protein …	EC:5.4.99.13; EC:5.4.99; EC:5.4.99.2; EC:3.6.1.15	Isobutyryl-CoA mutase; Intramolecular transferases; Methylmalonyl-CoA mutase; Nucleoside-triphosphate phosphatase	IPR006159 (TIGRFAM); IPR006099 (PFAM); G3DSA:3.20.20.240 (GENE3D); G3DSA:3.40.50.280 (GENE3D); IPR006098 (TIGRFAM); IPR006158 (PFAM); PTHR42710 (PANTHER); PTHR42710:SF1 (PANTHER); PTHR42710 (PANTHER); PTHR42710:SF1 (PANTHER); IPR006158 (PROSITE_PROFILES); cd02071 (CDD); IPR036724 (SUPERFAMILY); IPR016176 (SUPERFAMILY)	F:GO:0003824; F:GO:0004494; F:GO:0016853; F:GO:0016866; F:GO:0031419; F:GO:0046872	F:catalytic activity; F:methylmalonyl-CoA mutase activity; F:isomerase activity; F:intramolecular transferase activity; F:cobalamin binding; F:metal ion binding
tr|A0A0M3JM36|A0A0M3JM36_ANISI	40	P:GO:0002026; P:GO:0002027; P:GO:0007512; P:GO:0007522; P:GO:0007527; P:GO:0007568; P:GO:0007626; P:GO:0008217; P:GO:0009408; P:GO:0014728; P:GO:0014883; P:GO:0014898; P:GO:0018991; P:GO:0030049; P:GO:0030241; P:GO:0031449; P:GO:0043050; P:GO:0043462; P:GO:0045214; P:GO:0046034; P:GO:0048739; P:GO:0055010; P:GO:0060048; P:GO:0060279; P:GO:0060361; P:GO:0060420; P:GO:1905243; F:GO:0000146; F:GO:00…	P:regulation of the force of heart contraction; P:regulation of heart rate; P:adult heart development; P:visceral muscle development; P:adult somatic muscle development; P:aging; P:locomotory behavior; P:regulation of blood pressure; P:response to heat; P:regulation of the force of skeletal muscle contraction; P:transition between fast and slow fiber; P:cardiac muscle hypertrophy in response to s…	EC:3.6.1.3; EC:3.6.1.15	Adenosinetriphosphatase; Nucleoside-triphosphate phosphatase
tr|A0A0M3KKR0|A0A0M3KKR0_ANISI	13	P:GO:0006936; P:GO:0007626; P:GO:0018991; P:GO:0030241; P:GO:0040011; P:GO:0060279; F:GO:0000146; F:GO:0005524; F:GO:0008307; F:GO:0051015; C:GO:0005859; C:GO:0005863; C:GO:0031672	P:muscle contraction; P:locomotory behavior; P:oviposition; P:skeletal muscle myosin thick filament assembly; P:locomotion; P:positive regulation of ovulation; F:microfilament motor activity; F:ATP binding; F:structural constituent of muscle; F:actin filament binding; C:muscle myosin complex; C:striated muscle myosin thick filament; C:A band	EC:3.6.1.15	Nucleoside-triphosphate phosphatase	Coil (COILS); PTHR45615 (PANTHER); PTHR45615:SF7 (PANTHER)	no GO terms	no GO terms
tr|A0A0M3K5C5|A0A0M3K5C5_ANISI	32	P:GO:0002026; P:GO:0002027; P:GO:0006941; P:GO:0007512; P:GO:0007527; P:GO:0007568; P:GO:0007626; P:GO:0009408; P:GO:0018991; P:GO:0030049; P:GO:0030241; P:GO:0030326; P:GO:0043050; P:GO:0046034; P:GO:0055009; P:GO:0055010; P:GO:0060279; P:GO:0060361; P:GO:1905243; F:GO:0000146; F:GO:0005524; F:GO:0008307; F:GO:0017018; F:GO:0019901; F:GO:0030898; F:GO:0030899; F:GO:0042802; F:GO:0051015; C:GO:00…	P:regulation of the force of heart contraction; P:regulation of heart rate; P:striated muscle contraction; P:adult heart development; P:adult somatic muscle development; P:aging; P:locomotory behavior; P:response to heat; P:oviposition; P:muscle filament sliding; P:skeletal muscle myosin thick filament assembly; P:embryonic limb morphogenesis; P:pharyngeal pumping; P:ATP metabolic process; P:atri…	EC:3.1.3.16; EC:3.6.1.3; EC:3.6.1.15	Protein-serine/threonine phosphatase; Adenosinetriphosphatase; Nucleoside-triphosphate phosphatase	Coil (COILS); Coil (COILS); Coil (COILS); Coil (COILS); Coil (COILS); Coil (COILS); Coil (COILS); Coil (COILS); Coil (COILS); Coil (COILS); Coil (COILS); Coil (COILS); Coil (COILS); Coil (COILS); Coil (COILS); Coil (COILS); G3DSA:1.20.5.370 (GENE3D); IPR002928 (PFAM); IPR027401 (G3DSA:4.10.270.GENE3D); G3DSA:1.20.5.1050 (GENE3D); mobidb-lite (MOBIDB_LITE); mobidb-lite (MOBIDB_LITE); mobidb-lite (…	F:GO:0003774; C:GO:0016459	F:motor activity; C:myosin complex
tr|A0A0M3KB37|A0A0M3KB37_ANISI	41	P:GO:0002026; P:GO:0002027; P:GO:0007512; P:GO:0007522; P:GO:0007568; P:GO:0007626; P:GO:0008217; P:GO:0014728; P:GO:0014883; P:GO:0014898; P:GO:0018991; P:GO:0030049; P:GO:0030241; P:GO:0031449; P:GO:0040011; P:GO:0043050; P:GO:0043462; P:GO:0045214; P:GO:0046034; P:GO:0048739; P:GO:0055009; P:GO:0055010; P:GO:0060048; P:GO:0060279; P:GO:1904385; P:GO:1905243; F:GO:0000146; F:GO:0005524; F:GO:00…	P:regulation of the force of heart contraction; P:regulation of heart rate; P:adult heart development; P:visceral muscle development; P:aging; P:locomotory behavior; P:regulation of blood pressure; P:regulation of the force of skeletal muscle contraction; P:transition between fast and slow fiber; P:cardiac muscle hypertrophy in response to stress; P:oviposition; P:muscle filament sliding; P:skele…	EC:3.1.3.16; EC:3.6.1.3; EC:3.6.1.15	Protein-serine/threonine phosphatase; Adenosinetriphosphatase; Nucleoside-triphosphate phosphatase	IPR001609 (PRINTS); G3DSA:1.20.120.720 (GENE3D); IPR001609 (PFAM); IPR036961 (G3DSA:3.40.850.GENE3D); G3DSA:1.20.58.530 (GENE3D); PTHR45615 (PANTHER); PTHR45615 (PANTHER); PTHR45615:SF7 (PANTHER); PTHR45615:SF7 (PANTHER); IPR001609 (PROSITE_PROFILES); cd01377 (CDD); IPR027417 (SUPERFAMILY); IPR027417 (SUPERFAMILY)	F:GO:0003774; F:GO:0005524; C:GO:0016459	F:motor activity; F:ATP binding; C:myosin complex
tr|A0A0M3JGV0|A0A0M3JGV0_ANISI	26	P:GO:0003009; P:GO:0007626; P:GO:0018991; P:GO:0030049; P:GO:0030241; P:GO:0040011; P:GO:0046034; P:GO:0051493; P:GO:0055014; P:GO:0060279; F:GO:0000146; F:GO:0003725; F:GO:0005516; F:GO:0005524; F:GO:0008307; F:GO:0016887; F:GO:0017018; F:GO:0032027; F:GO:0051015; C:GO:0005815; C:GO:0005829; C:GO:0005859; C:GO:0005863; C:GO:0014704; C:GO:0031672; C:GO:0036464	P:skeletal muscle contraction; P:locomotory behavior; P:oviposition; P:muscle filament sliding; P:skeletal muscle myosin thick filament assembly; P:locomotion; P:ATP metabolic process; P:regulation of cytoskeleton organization; P:atrial cardiac muscle cell development; P:positive regulation of ovulation; F:microfilament motor activity; F:double-stranded RNA binding; F:calmodulin binding; F:ATP bi…	EC:3.1.3.16; EC:3.6.1.3; EC:3.6.1.15	Protein-serine/threonine phosphatase; Adenosinetriphosphatase; Nucleoside-triphosphate phosphatase	Coil (COILS); Coil (COILS); PTHR45615 (PANTHER); PTHR45615:SF12 (PANTHER); SSF90257 (SUPERFAMILY)	no GO terms	no GO terms
tr|A0A0M3KHG1|A0A0M3KHG1_ANISI	26	P:GO:0003009; P:GO:0007517; P:GO:0007527; P:GO:0007626; P:GO:0009629; P:GO:0014850; P:GO:0018991; P:GO:0030049; P:GO:0030241; P:GO:0035994; P:GO:0043050; P:GO:0046034; P:GO:0060279; P:GO:0060298; P:GO:0060361; F:GO:0000146; F:GO:0003725; F:GO:0005524; F:GO:0008307; F:GO:0016887; F:GO:0017124; F:GO:0019901; F:GO:0051015; C:GO:0005859; C:GO:0005863; C:GO:0031672	P:skeletal muscle contraction; P:muscle organ development; P:adult somatic muscle development; P:locomotory behavior; P:response to gravity; P:response to muscle activity; P:oviposition; P:muscle filament sliding; P:skeletal muscle myosin thick filament assembly; P:response to muscle stretch; P:pharyngeal pumping; P:ATP metabolic process; P:positive regulation of ovulation; P:positive regulation …	EC:3.6.1.3; EC:3.6.1.15	Adenosinetriphosphatase; Nucleoside-triphosphate phosphatase	Coil (COILS); Coil (COILS); IPR002928 (PFAM); G3DSA:1.20.5.340 (GENE3D); PTHR45615 (PANTHER); PTHR45615:SF12 (PANTHER); SSF90257 (SUPERFAMILY)	F:GO:0003774; C:GO:0016459	F:motor activity; C:myosin complex
tr|A0A0M3K1Z5|A0A0M3K1Z5_ANISI	47	P:GO:0002026; P:GO:0002027; P:GO:0007512; P:GO:0007522; P:GO:0007527; P:GO:0007568; P:GO:0007626; P:GO:0008217; P:GO:0009408; P:GO:0014728; P:GO:0014883; P:GO:0014898; P:GO:0018991; P:GO:0030049; P:GO:0030241; P:GO:0030509; P:GO:0031449; P:GO:0043050; P:GO:0043462; P:GO:0045214; P:GO:0046034; P:GO:0048017; P:GO:0048739; P:GO:0055009; P:GO:0055010; P:GO:0060048; P:GO:0060070; P:GO:0060279; P:GO:00…	P:regulation of the force of heart contraction; P:regulation of heart rate; P:adult heart development; P:visceral muscle development; P:adult somatic muscle development; P:aging; P:locomotory behavior; P:regulation of blood pressure; P:response to heat; P:regulation of the force of skeletal muscle contraction; P:transition between fast and slow fiber; P:cardiac muscle hypertrophy in response to s…	EC:3.1.3.16; EC:3.6.1.3; EC:3.6.1.15	Protein-serine/threonine phosphatase; Adenosinetriphosphatase; Nucleoside-triphosphate phosphatase	Coil (COILS); Coil (COILS); Coil (COILS); Coil (COILS); Coil (COILS); Coil (COILS); Coil (COILS); Coil (COILS); Coil (COILS); Coil (COILS); Coil (COILS); Coil (COILS); Coil (COILS); Coil (COILS); IPR001609 (PRINTS); IPR036961 (G3DSA:3.40.850.GENE3D); G3DSA:1.20.5.340 (GENE3D); G3DSA:1.20.5.370 (GENE3D); IPR027401 (G3DSA:4.10.270.GENE3D); IPR001609 (PFAM); G3DSA:1.20.58.530 (GENE3D); G3DSA:3.30.70…	F:GO:0003774; F:GO:0005524; C:GO:0016459	F:motor activity; F:ATP binding; C:myosin complex
tr|A0A0M3K659|A0A0M3K659_ANISI	45	P:GO:0002026; P:GO:0002027; P:GO:0007166; P:GO:0007512; P:GO:0007522; P:GO:0007568; P:GO:0007626; P:GO:0008217; P:GO:0009408; P:GO:0014728; P:GO:0014883; P:GO:0014898; P:GO:0018991; P:GO:0030049; P:GO:0030241; P:GO:0031449; P:GO:0040011; P:GO:0043050; P:GO:0043462; P:GO:0045214; P:GO:0046034; P:GO:0048017; P:GO:0048739; P:GO:0055009; P:GO:0055010; P:GO:0060048; P:GO:0060279; P:GO:0060420; P:GO:19…	P:regulation of the force of heart contraction; P:regulation of heart rate; P:cell surface receptor signaling pathway; P:adult heart development; P:visceral muscle development; P:aging; P:locomotory behavior; P:regulation of blood pressure; P:response to heat; P:regulation of the force of skeletal muscle contraction; P:transition between fast and slow fiber; P:cardiac muscle hypertrophy in respon…	EC:3.1.3.16; EC:3.6.1.3; EC:3.6.1.15	Protein-serine/threonine phosphatase; Adenosinetriphosphatase; Nucleoside-triphosphate phosphatase	Coil (COILS); Coil (COILS); Coil (COILS); Coil (COILS); Coil (COILS); Coil (COILS); Coil (COILS); Coil (COILS); IPR001609 (PRINTS); IPR002928 (PFAM); G3DSA:3.30.70.3240 (GENE3D); IPR001609 (PFAM); IPR027401 (G3DSA:4.10.270.GENE3D); G3DSA:1.20.5.340 (GENE3D); IPR004009 (PFAM); mobidb-lite (MOBIDB_LITE); mobidb-lite (MOBIDB_LITE); mobidb-lite (MOBIDB_LITE); PTHR45615:SF12 (PANTHER); PTHR45615 (PANT…	F:GO:0003774; F:GO:0005524; F:GO:0051015; C:GO:0016459	F:motor activity; F:ATP binding; F:actin filament binding; C:myosin complex
tr|A0A0M3K2R2|A0A0M3K2R2_ANISI	33	P:GO:0002026; P:GO:0002027; P:GO:0007512; P:GO:0007626; P:GO:0009629; P:GO:0014728; P:GO:0014850; P:GO:0014883; P:GO:0014898; P:GO:0018991; P:GO:0030049; P:GO:0030241; P:GO:0031449; P:GO:0035994; P:GO:0040011; P:GO:0043050; P:GO:0046034; P:GO:0055010; P:GO:0060048; P:GO:0060279; F:GO:0000146; F:GO:0005524; F:GO:0008307; F:GO:0017018; F:GO:0030898; F:GO:0032027; F:GO:0051015; C:GO:0001725; C:GO:00…	P:regulation of the force of heart contraction; P:regulation of heart rate; P:adult heart development; P:locomotory behavior; P:response to gravity; P:regulation of the force of skeletal muscle contraction; P:response to muscle activity; P:transition between fast and slow fiber; P:cardiac muscle hypertrophy in response to stress; P:oviposition; P:muscle filament sliding; P:skeletal muscle myosin …	EC:3.1.3.16; EC:3.6.1.3; EC:3.6.1.15	Protein-serine/threonine phosphatase; Adenosinetriphosphatase; Nucleoside-triphosphate phosphatase
sp|Q9NJA9|MYSP_ANISI	18	P:GO:0006936; P:GO:0007498; P:GO:0007517; P:GO:0007527; P:GO:0018991; P:GO:0030241; P:GO:0060279; P:GO:0060298; P:GO:0060361; F:GO:0000146; F:GO:0008307; F:GO:0017124; F:GO:0019901; F:GO:0051015; C:GO:0005815; C:GO:0005859; C:GO:0005863; C:GO:0031672	P:muscle contraction; P:mesoderm development; P:muscle organ development; P:adult somatic muscle development; P:oviposition; P:skeletal muscle myosin thick filament assembly; P:positive regulation of ovulation; P:positive regulation of sarcomere organization; P:flight; F:microfilament motor activity; F:structural constituent of muscle; F:SH3 domain binding; F:protein kinase binding; F:actin filam…	EC:3.6.1.15	Nucleoside-triphosphate phosphatase	Coil (COILS); Coil (COILS); Coil (COILS); Coil (COILS); Coil (COILS); Coil (COILS); Coil (COILS); Coil (COILS); IPR002928 (PFAM); PTHR22988 (PANTHER); PTHR22988:SF67 (PANTHER); SSF90257 (SUPERFAMILY); SSF90257 (SUPERFAMILY); SSF90257 (SUPERFAMILY)	F:GO:0003774; C:GO:0016459	F:motor activity; C:myosin complex
tr|A0A158PP35|A0A158PP35_ANISI	18	P:GO:0006936; P:GO:0007498; P:GO:0007517; P:GO:0007527; P:GO:0018991; P:GO:0030241; P:GO:0060279; P:GO:0060298; P:GO:0060361; F:GO:0000146; F:GO:0008307; F:GO:0017124; F:GO:0019901; F:GO:0051015; C:GO:0005815; C:GO:0005859; C:GO:0005863; C:GO:0031672	P:muscle contraction; P:mesoderm development; P:muscle organ development; P:adult somatic muscle development; P:oviposition; P:skeletal muscle myosin thick filament assembly; P:positive regulation of ovulation; P:positive regulation of sarcomere organization; P:flight; F:microfilament motor activity; F:structural constituent of muscle; F:SH3 domain binding; F:protein kinase binding; F:actin filam…	EC:3.6.1.15	Nucleoside-triphosphate phosphatase	Coil (COILS); Coil (COILS); Coil (COILS); Coil (COILS); Coil (COILS); Coil (COILS); Coil (COILS); Coil (COILS); Coil (COILS); IPR002928 (PFAM); PTHR22988 (PANTHER); PTHR22988:SF67 (PANTHER); SSF90257 (SUPERFAMILY); SSF90257 (SUPERFAMILY); SSF90257 (SUPERFAMILY)	F:GO:0003774; C:GO:0016459	F:motor activity; C:myosin complex
tr|A0A0M3K7H9|A0A0M3K7H9_ANISI						no IPS match	no IPS match	no IPS match
tr|A0A0M3J349|A0A0M3J349_ANISI						IPR027843 (PFAM); G3DSA:3.10.450.50 (GENE3D); IPR032710 (SUPERFAMILY)	no GO terms	no GO terms
tr|A0A0M3K1N2|A0A0M3K1N2_ANISI	2	F:GO:0019825; F:GO:0020037	F:oxygen binding; F:heme binding			IPR000971 (PFAM); IPR012292 (G3DSA:1.10.490.GENE3D); IPR009050 (SUPERFAMILY)	F:GO:0019825; F:GO:0020037	F:oxygen binding; F:heme binding
tr|A0A0M3K769|A0A0M3K769_ANISI						Coil (COILS); Coil (COILS); IPR003677 (PFAM); PTHR21593 (PANTHER)	no GO terms	no GO terms
tr|A0A0M3JJK7|A0A0M3JJK7_ANISI						no IPS match	no IPS match	no IPS match
tr|A0A0M3K974|A0A0M3K974_ANISI						no IPS match	no IPS match	no IPS match
tr|A0A0M3J3L5|A0A0M3J3L5_ANISI						Coil (COILS); Coil (COILS); Coil (COILS); Coil (COILS); Coil (COILS); Coil (COILS); G3DSA:1.20.5.340 (GENE3D); PTHR34491 (PANTHER); PTHR34491:SF3 (PANTHER); SSF58100 (SUPERFAMILY); SSF90257 (SUPERFAMILY)	no GO terms	no GO terms
tr|A0A0M3KD66|A0A0M3KD66_ANISI						no IPS match	no IPS match	no IPS match
tr|A0A0M3JZ39|A0A0M3JZ39_ANISI						mobidb-lite (MOBIDB_LITE); mobidb-lite (MOBIDB_LITE)	no GO terms	no GO terms
tr|A0A0M3J2S6|A0A0M3J2S6_ANISI						Coil (COILS); Coil (COILS); Coil (COILS); Coil (COILS); Coil (COILS); Coil (COILS); Coil (COILS); Coil (COILS); Coil (COILS); Coil (COILS); PTHR34491 (PANTHER)	no GO terms	no GO terms
tr|A0A0M3JPP2|A0A0M3JPP2_ANISI	1	C:GO:0016442	C:RISC complex			IPR006861 (PFAM); mobidb-lite (MOBIDB_LITE)	no GO terms	no GO terms
tr|A0A0M3JA46|A0A0M3JA46_ANISI						no IPS match	no IPS match	no IPS match
tr|A0A0M3JZV1|A0A0M3JZV1_ANISI						no IPS match	no IPS match	no IPS match
tr|A0A0M3JYS8|A0A0M3JYS8_ANISI						no IPS match	no IPS match	no IPS match
tr|A0A158PP82|A0A158PP82_ANISI						Coil (COILS); IPR038412 (G3DSA:3.30.1120.GENE3D); mobidb-lite (MOBIDB_LITE)	no GO terms	no GO terms
tr|A0A0M3J9M3|A0A0M3J9M3_ANISI						mobidb-lite (MOBIDB_LITE); mobidb-lite (MOBIDB_LITE); mobidb-lite (MOBIDB_LITE)	no GO terms	no GO terms
tr|A0A0M3JRB0|A0A0M3JRB0_ANISI						Coil (COILS); Coil (COILS); mobidb-lite (MOBIDB_LITE); mobidb-lite (MOBIDB_LITE); mobidb-lite (MOBIDB_LITE); mobidb-lite (MOBIDB_LITE)	no GO terms	no GO terms
tr|A0A0M3JQQ1|A0A0M3JQQ1_ANISI						no IPS match	no IPS match	no IPS match
tr|A0A0M3KGX6|A0A0M3KGX6_ANISI						G3DSA:1.10.287.700 (GENE3D); mobidb-lite (MOBIDB_LITE); PTHR47372:SF4 (PANTHER); PTHR47372 (PANTHER)	no GO terms	no GO terms
tr|A0A0M3K064|A0A0M3K064_ANISI						no IPS match	no IPS match	no IPS match
tr|A0A0M3J183|A0A0M3J183_ANISI						Coil (COILS); Coil (COILS); Coil (COILS); Coil (COILS); IPR007999 (PFAM); SSF90257 (SUPERFAMILY)	no GO terms	no GO terms
tr|A0A0M3JUN8|A0A0M3JUN8_ANISI						PTHR34401:SF3 (PANTHER); PTHR34401 (PANTHER)	no GO terms	no GO terms
tr|A0A0M3JEY8|A0A0M3JEY8_ANISI						Coil (COILS)	no GO terms	no GO terms
tr|A0A0M3JKK1|A0A0M3JKK1_ANISI						no IPS match	no IPS match	no IPS match
tr|A0A0M3K1G1|A0A0M3K1G1_ANISI	1	F:GO:0005515	F:protein binding			Coil (COILS); IPR035127 (PFAM); G3DSA:3.10.20.90 (GENE3D); mobidb-lite (MOBIDB_LITE); mobidb-lite (MOBIDB_LITE); mobidb-lite (MOBIDB_LITE); mobidb-lite (MOBIDB_LITE); IPR000270 (PROSITE_PROFILES); cd05992 (CDD); SSF54277 (SUPERFAMILY)	F:GO:0005515	F:protein binding
tr|A0A0M3JM29|A0A0M3JM29_ANISI						IPR013783 (G3DSA:2.60.40.GENE3D); IPR013783 (G3DSA:2.60.40.GENE3D); IPR017868 (PROSITE_PROFILES); IPR014756 (SUPERFAMILY)	no GO terms	no GO terms
tr|A0A0M3JCM7|A0A0M3JCM7_ANISI						Coil (COILS)	no GO terms	no GO terms
tr|A0A0M3J0R4|A0A0M3J0R4_ANISI						G3DSA:1.20.120.20 (GENE3D)	no GO terms	no GO terms
tr|A0A0M3J1U4|A0A0M3J1U4_ANISI						Coil (COILS)	no GO terms	no GO terms
tr|A0A0M3K208|A0A0M3K208_ANISI						PTHR34401 (PANTHER); PTHR34401:SF3 (PANTHER)	no GO terms	no GO terms
tr|A0A158PNR4|A0A158PNR4_ANISI						Coil (COILS); mobidb-lite (MOBIDB_LITE); mobidb-lite (MOBIDB_LITE); mobidb-lite (MOBIDB_LITE); mobidb-lite (MOBIDB_LITE); mobidb-lite (MOBIDB_LITE); mobidb-lite (MOBIDB_LITE); mobidb-lite (MOBIDB_LITE); mobidb-lite (MOBIDB_LITE); mobidb-lite (MOBIDB_LITE); mobidb-lite (MOBIDB_LITE); mobidb-lite (MOBIDB_LITE); mobidb-lite (MOBIDB_LITE); mobidb-lite (MOBIDB_LITE); mobidb-lite (MOBIDB_LITE); mobidb-…	no GO terms	no GO terms
tr|A0A0M3JXE5|A0A0M3JXE5_ANISI						G3DSA:3.10.20.90 (GENE3D); mobidb-lite (MOBIDB_LITE); mobidb-lite (MOBIDB_LITE); cd01805 (CDD); IPR029071 (SUPERFAMILY)	no GO terms	no GO terms
tr|A0A0M3IZ21|A0A0M3IZ21_ANISI	8	P:GO:0015918; P:GO:0032370; P:GO:0034196; F:GO:0005319; F:GO:0070325; C:GO:0005615; C:GO:0005886; C:GO:0045178	P:sterol transport; P:positive regulation of lipid transport; P:acylglycerol transport; F:lipid transporter activity; F:lipoprotein particle receptor binding; C:extracellular space; C:plasma membrane; C:basal part of cell
tr|A0A0M3K221|A0A0M3K221_ANISI
tr|A0A158PN91|A0A158PN91_ANISI
tr|A0A0M3JTS6|A0A0M3JTS6_ANISI
tr|A0A0M3JF91|A0A0M3JF91_ANISI
tr|A0A0M3JG20|A0A0M3JG20_ANISI
tr|A0A0M3KER2|A0A0M3KER2_ANISI
tr|A0A0M3J329|A0A0M3J329_ANISI	63	P:GO:0001578; P:GO:0001764; P:GO:0007026; P:GO:0007605; P:GO:0007613; P:GO:0008355; P:GO:0008582; P:GO:0009612; P:GO:0009743; P:GO:0010035; P:GO:0014012; P:GO:0017085; P:GO:0021700; P:GO:0031116; P:GO:0032355; P:GO:0032387; P:GO:0032435; P:GO:0042493; P:GO:0043524; P:GO:0045494; P:GO:0045773; P:GO:0047497; P:GO:0048749; P:GO:0048813; P:GO:0050882; P:GO:0051649; P:GO:0051915; P:GO:0060052; P:GO:00…	P:microtubule bundle formation; P:neuron migration; P:negative regulation of microtubule depolymerization; P:sensory perception of sound; P:memory; P:olfactory learning; P:regulation of synaptic growth at neuromuscular junction; P:response to mechanical stimulus; P:response to carbohydrate; P:response to inorganic substance; P:peripheral nervous system axon regeneration; P:response to insecticide…			mobidb-lite (MOBIDB_LITE); mobidb-lite (MOBIDB_LITE); mobidb-lite (MOBIDB_LITE); mobidb-lite (MOBIDB_LITE); mobidb-lite (MOBIDB_LITE)	no GO terms	no GO terms
tr|A0A0M3K5P3|A0A0M3K5P3_ANISI	1	F:GO:0005515	F:protein binding			IPR000253 (PFAM); G3DSA:2.60.200.20 (GENE3D); mobidb-lite (MOBIDB_LITE); mobidb-lite (MOBIDB_LITE); mobidb-lite (MOBIDB_LITE); IPR000253 (PROSITE_PROFILES); IPR000253 (CDD); IPR008984 (SUPERFAMILY)	F:GO:0005515	F:protein binding
tr|A0A0M3JYP9|A0A0M3JYP9_ANISI						IPR019002 (PFAM); mobidb-lite (MOBIDB_LITE); mobidb-lite (MOBIDB_LITE); mobidb-lite (MOBIDB_LITE); mobidb-lite (MOBIDB_LITE); mobidb-lite (MOBIDB_LITE); mobidb-lite (MOBIDB_LITE); mobidb-lite (MOBIDB_LITE); mobidb-lite (MOBIDB_LITE); mobidb-lite (MOBIDB_LITE); mobidb-lite (MOBIDB_LITE); mobidb-lite (MOBIDB_LITE); mobidb-lite (MOBIDB_LITE); IPR019002 (PANTHER)	no GO terms	no GO terms
tr|A0A0M3JUA2|A0A0M3JUA2_ANISI						mobidb-lite (MOBIDB_LITE); mobidb-lite (MOBIDB_LITE); mobidb-lite (MOBIDB_LITE); mobidb-lite (MOBIDB_LITE); mobidb-lite (MOBIDB_LITE); mobidb-lite (MOBIDB_LITE); mobidb-lite (MOBIDB_LITE); mobidb-lite (MOBIDB_LITE); mobidb-lite (MOBIDB_LITE); mobidb-lite (MOBIDB_LITE); mobidb-lite (MOBIDB_LITE); mobidb-lite (MOBIDB_LITE); mobidb-lite (MOBIDB_LITE); mobidb-lite (MOBIDB_LITE); mobidb-lite (MOBIDB_L…	no GO terms	no GO terms
tr|A0A158PNX7|A0A158PNX7_ANISI	3	P:GO:0055114; F:GO:0010181; F:GO:0016491	P:oxidation-reduction process; F:FMN binding; F:oxidoreductase activity			Coil (COILS); IPR013785 (G3DSA:3.20.20.GENE3D); IPR001155 (PFAM); mobidb-lite (MOBIDB_LITE); mobidb-lite (MOBIDB_LITE); mobidb-lite (MOBIDB_LITE); mobidb-lite (MOBIDB_LITE); mobidb-lite (MOBIDB_LITE); mobidb-lite (MOBIDB_LITE); mobidb-lite (MOBIDB_LITE); mobidb-lite (MOBIDB_LITE); mobidb-lite (MOBIDB_LITE); mobidb-lite (MOBIDB_LITE); mobidb-lite (MOBIDB_LITE); mobidb-lite (MOBIDB_LITE); mobidb-li…	P:GO:0055114; F:GO:0003824; F:GO:0010181; F:GO:0016491	P:oxidation-reduction process; F:catalytic activity; F:FMN binding; F:oxidoreductase activity
tr|A0A0M3K299|A0A0M3K299_ANISI	17	P:GO:0006508; P:GO:0006954; P:GO:0042338; P:GO:0048731; P:GO:0050794; P:GO:0060467; P:GO:1901998; F:GO:0004222; F:GO:0008270; F:GO:0042802; C:GO:0005615; C:GO:0005887; C:GO:0005938; C:GO:0012505; C:GO:0017090; C:GO:0031410; C:GO:0048471	P:proteolysis; P:inflammatory response; P:cuticle development involved in collagen and cuticulin-based cuticle molting cycle; P:system development; P:regulation of cellular process; P:negative regulation of fertilization; P:toxin transport; F:metalloendopeptidase activity; F:zinc ion binding; F:identical protein binding; C:extracellular space; C:integral component of plasma membrane; C:cell corte…	EC:3.4.24	Acting on peptide bonds (peptidases)	IPR001506 (PRINTS); IPR001506 (PFAM); IPR024079 (G3DSA:3.40.390.GENE3D); PTHR10127 (PANTHER); PS51864 (PROSITE_PROFILES); SSF55486 (SUPERFAMILY)	P:GO:0006508; F:GO:0004222; F:GO:0008237	P:proteolysis; F:metalloendopeptidase activity; F:metallopeptidase activity
tr|A0A0M3IZQ3|A0A0M3IZQ3_ANISI	56	P:GO:0003073; P:GO:0006469; P:GO:0007420; P:GO:0007528; P:GO:0007635; P:GO:0010446; P:GO:0019722; P:GO:0030435; P:GO:0031283; P:GO:0031584; P:GO:0033674; P:GO:0045762; P:GO:0045921; P:GO:0045938; P:GO:0048015; P:GO:0048839; P:GO:0048841; P:GO:0050806; P:GO:0060041; P:GO:0071257; P:GO:0071277; P:GO:0090314; P:GO:0099149; P:GO:0099509; P:GO:1901385; P:GO:1901986; P:GO:1902065; P:GO:1902848; P:GO:19…	P:regulation of systemic arterial blood pressure; P:negative regulation of protein kinase activity; P:brain development; P:neuromuscular junction development; P:chemosensory behavior; P:response to alkaline pH; P:calcium-mediated signaling; P:sporulation resulting in formation of a cellular spore; P:negative regulation of guanylate cyclase activity; P:activation of phospholipase D activity; P:pos…			PR00450 (PRINTS); G3DSA:1.10.238.10 (GENE3D); PTHR23055:SF172 (PANTHER); IPR028846 (PANTHER); IPR002048 (PROSITE_PROFILES); IPR011992 (SUPERFAMILY)	F:GO:0005509	F:calcium ion binding
tr|A0A0M3K9I2|A0A0M3K9I2_ANISI	69	P:GO:0000278; P:GO:0002762; P:GO:0006165; P:GO:0006183; P:GO:0006228; P:GO:0006241; P:GO:0006259; P:GO:0007017; P:GO:0007155; P:GO:0007189; P:GO:0007229; P:GO:0010629; P:GO:0010976; P:GO:0014075; P:GO:0015949; P:GO:0016334; P:GO:0018105; P:GO:0018106; P:GO:0021766; P:GO:0030334; P:GO:0033574; P:GO:0034332; P:GO:0034599; P:GO:0035690; P:GO:0040026; P:GO:0043066; P:GO:0043312; P:GO:0043388; P:GO:00…	P:mitotic cell cycle; P:negative regulation of myeloid leukocyte differentiation; P:nucleoside diphosphate phosphorylation; P:GTP biosynthetic process; P:UTP biosynthetic process; P:CTP biosynthetic process; P:DNA metabolic process; P:microtubule-based process; P:cell adhesion; P:adenylate cyclase-activating G protein-coupled receptor signaling pathway; P:integrin-mediated signaling pathway; P:ne…	EC:2.7.4.6; EC:2.7.13.3	Nucleoside-diphosphate kinase; Histidine kinase	Coil (COILS); IPR001564 (PRINTS); IPR034907 (PFAM); IPR036850 (G3DSA:3.30.70.GENE3D); mobidb-lite (MOBIDB_LITE); mobidb-lite (MOBIDB_LITE); PTHR11349:SF44 (PANTHER); PTHR11349 (PANTHER); IPR023005 (PROSITE_PATTERNS); IPR001564 (HAMAP); cd04413 (CDD); IPR036850 (SUPERFAMILY)	P:GO:0006165; P:GO:0006183; P:GO:0006228; P:GO:0006241; F:GO:0004550	P:nucleoside diphosphate phosphorylation; P:GTP biosynthetic process; P:UTP biosynthetic process; P:CTP biosynthetic process; F:nucleoside diphosphate kinase activity
tr|A0A0M3JRR8|A0A0M3JRR8_ANISI	25	P:GO:0006120; P:GO:0006979; P:GO:0007030; P:GO:0007283; P:GO:0032981; P:GO:0042006; P:GO:0046604; P:GO:0061025; P:GO:1903364; P:GO:1904780; F:GO:0005543; F:GO:0008137; F:GO:0009055; F:GO:0019901; F:GO:0036435; F:GO:0043130; F:GO:0051117; C:GO:0005654; C:GO:0005747; C:GO:0005829; C:GO:0005886; C:GO:0031616; C:GO:0045111; C:GO:0048471; C:GO:1990730	P:mitochondrial electron transport, NADH to ubiquinone; P:response to oxidative stress; P:Golgi organization; P:spermatogenesis; P:mitochondrial respiratory chain complex I assembly; P:masculinization of hermaphroditic germ-line; P:positive regulation of mitotic centrosome separation; P:membrane fusion; P:positive regulation of cellular protein catabolic process; P:negative regulation of protein …	EC:7.1.1.2; EC:1.6.5.11; EC:1.6.99.3	NADH:ubiquinone reductase (H(+)-translocating); NADH dehydrogenase (quinone); NADH dehydrogenase	IPR012989 (PFAM); G3DSA:3.10.20.90 (GENE3D); IPR001012 (PFAM); IPR036241 (G3DSA:3.30.420.GENE3D); IPR007763 (PFAM); mobidb-lite (MOBIDB_LITE); mobidb-lite (MOBIDB_LITE); mobidb-lite (MOBIDB_LITE); mobidb-lite (MOBIDB_LITE); mobidb-lite (MOBIDB_LITE); mobidb-lite (MOBIDB_LITE); PTHR23333:SF20 (PANTHER); PTHR23333 (PANTHER); IPR001012 (PROSITE_PROFILES); IPR012989 (PROSITE_PROFILES); cd01770 (CDD);…	F:GO:0005515; F:GO:0008137; F:GO:0009055; C:GO:0016020	F:protein binding; F:NADH dehydrogenase (ubiquinone) activity; F:electron transfer activity; C:membrane
tr|A0A0M3JUG1|A0A0M3JUG1_ANISI	16	P:GO:0006120; P:GO:0008340; P:GO:0009150; P:GO:0009167; P:GO:0009205; P:GO:0017144; P:GO:0030308; P:GO:0032981; P:GO:0072593; P:GO:2001243; F:GO:0005515; F:GO:0008137; F:GO:0009055; C:GO:0005747; C:GO:0005759; C:GO:0016604	P:mitochondrial electron transport, NADH to ubiquinone; P:determination of adult lifespan; P:purine ribonucleotide metabolic process; P:purine ribonucleoside monophosphate metabolic process; P:purine ribonucleoside triphosphate metabolic process; P:drug metabolic process; P:negative regulation of cell growth; P:mitochondrial respiratory chain complex I assembly; P:reactive oxygen species metaboli…	EC:7.1.1.2; EC:1.6.5.11; EC:1.6.99.3	NADH:ubiquinone reductase (H(+)-translocating); NADH dehydrogenase (quinone); NADH dehydrogenase	IPR037232 (G3DSA:3.30.460.GENE3D); IPR001268 (PFAM); IPR010218 (TIGRFAM); PTHR10884 (PANTHER); PTHR10884:SF10 (PANTHER); IPR020396 (PROSITE_PATTERNS); IPR010218 (HAMAP); IPR037232 (SUPERFAMILY)	P:GO:0055114; F:GO:0008137; F:GO:0016651	P:oxidation-reduction process; F:NADH dehydrogenase (ubiquinone) activity; F:oxidoreductase activity, acting on NAD(P)H
tr|A0A0M3JU26|A0A0M3JU26_ANISI	4	P:GO:0033693; F:GO:0005198; C:GO:0005882; C:GO:0005883	P:neurofilament bundle assembly; F:structural molecule activity; C:intermediate filament; C:neurofilament			mobidb-lite (MOBIDB_LITE); mobidb-lite (MOBIDB_LITE); mobidb-lite (MOBIDB_LITE); mobidb-lite (MOBIDB_LITE); mobidb-lite (MOBIDB_LITE); mobidb-lite (MOBIDB_LITE); mobidb-lite (MOBIDB_LITE)	no GO terms	no GO terms
tr|A0A0M3JL14|A0A0M3JL14_ANISI	16	P:GO:0000422; P:GO:0016236; P:GO:0019500; P:GO:0046686; P:GO:0051260; P:GO:0051410; F:GO:0005515; F:GO:0018762; F:GO:0047427; F:GO:0047558; F:GO:0080061; F:GO:0080109; C:GO:0005829; C:GO:0005886; C:GO:0009506; C:GO:0009507	P:autophagy of mitochondrion; P:macroautophagy; P:cyanide catabolic process; P:response to cadmium ion; P:protein homooligomerization; P:detoxification of nitrogen compound; F:protein binding; F:aliphatic nitrilase activity; F:cyanoalanine nitrilase activity; F:3-cyanoalanine hydratase activity; F:indole-3-acetonitrile nitrilase activity; F:indole-3-acetonitrile nitrile hydratase activity; C:cyto…	EC:4.2.1.84; EC:4.2.1.65; EC:3.5.5.7; EC:3.5.5.4; EC:3.5.5.1	Nitrile hydratase; 3-cyanoalanine hydratase; Aliphatic nitrilase; Cyanoalanine nitrilase; Nitrilase	IPR036526 (G3DSA:3.60.110.GENE3D); PTHR46044 (PANTHER); PTHR46044:SF1 (PANTHER); IPR036526 (SUPERFAMILY)	no GO terms	no GO terms
tr|A0A0M3K8N6|A0A0M3K8N6_ANISI	21	P:GO:0006334; P:GO:0014010; P:GO:0045666; P:GO:0045944; P:GO:0051260; P:GO:0060215; P:GO:0071375; P:GO:0071442; P:GO:2000035; P:GO:2000179; P:GO:2000617; F:GO:0008134; F:GO:0015485; F:GO:0019900; F:GO:0030332; F:GO:0031491; F:GO:0042393; F:GO:0051082; C:GO:0005737; C:GO:0030425; C:GO:0043025	P:nucleosome assembly; P:Schwann cell proliferation; P:positive regulation of neuron differentiation; P:positive regulation of transcription by RNA polymerase II; P:protein homooligomerization; P:primitive hemopoiesis; P:cellular response to peptide hormone stimulus; P:positive regulation of histone H3-K14 acetylation; P:regulation of stem cell division; P:positive regulation of neural precursor …			G3DSA:3.30.1120.90 (GENE3D); IPR002164 (PFAM); IPR002164 (PANTHER); PTHR11875:SF75 (PANTHER); IPR037231 (SUPERFAMILY)	P:GO:0006334; C:GO:0005634	P:nucleosome assembly; C:nucleus
tr|A0A0M3KCJ8|A0A0M3KCJ8_ANISI	13	P:GO:0006099; P:GO:0006103; P:GO:0006104; P:GO:0006734; P:GO:0006979; P:GO:0106077; F:GO:0004149; F:GO:0008270; F:GO:0031072; F:GO:0031405; F:GO:0051087; C:GO:0005886; C:GO:0009353	P:tricarboxylic acid cycle; P:2-oxoglutarate metabolic process; P:succinyl-CoA metabolic process; P:NADH metabolic process; P:response to oxidative stress; P:histone succinylation; F:dihydrolipoyllysine-residue succinyltransferase activity; F:zinc ion binding; F:heat shock protein binding; F:lipoic acid binding; F:chaperone binding; C:plasma membrane; C:mitochondrial oxoglutarate dehydrogenase co…	EC:2.3.1.61	Dihydrolipoyllysine-residue succinyltransferase	IPR000089 (PFAM); IPR006255 (TIGRFAM); IPR001078 (PFAM); IPR023213 (G3DSA:3.30.559.GENE3D); G3DSA:2.40.50.100 (GENE3D); mobidb-lite (MOBIDB_LITE); mobidb-lite (MOBIDB_LITE); PTHR43416:SF18 (PANTHER); PTHR43416 (PANTHER); IPR003016 (PROSITE_PATTERNS); IPR000089 (PROSITE_PROFILES); cd06849 (CDD); IPR011053 (SUPERFAMILY); SSF52777 (SUPERFAMILY)	P:GO:0006099; F:GO:0004149; F:GO:0016746; C:GO:0045252	P:tricarboxylic acid cycle; F:dihydrolipoyllysine-residue succinyltransferase activity; F:transferase activity, transferring acyl groups; C:oxoglutarate dehydrogenase complex
tr|A0A0M3K5Y3|A0A0M3K5Y3_ANISI	11	P:GO:0005975; P:GO:0030431; P:GO:0046496; P:GO:0061732; F:GO:0000166; F:GO:0004742; F:GO:0005507; F:GO:0042802; C:GO:0005967; C:GO:0009941; C:GO:0043209	P:carbohydrate metabolic process; P:sleep; P:nicotinamide nucleotide metabolic process; P:mitochondrial acetyl-CoA biosynthetic process from pyruvate; F:nucleotide binding; F:dihydrolipoyllysine-residue acetyltransferase activity; F:copper ion binding; F:identical protein binding; C:mitochondrial pyruvate dehydrogenase complex; C:chloroplast envelope; C:myelin sheath	EC:2.3.1.38; EC:2.3.1.12	[Acyl-carrier-protein] S-acetyltransferase; Dihydrolipoyllysine-residue acetyltransferase	Coil (COILS); IPR036625 (G3DSA:4.10.320.GENE3D); IPR000089 (PFAM); IPR023213 (G3DSA:3.30.559.GENE3D); G3DSA:2.40.50.100 (GENE3D); IPR004167 (PFAM); IPR023213 (G3DSA:3.30.559.GENE3D); IPR001078 (PFAM); mobidb-lite (MOBIDB_LITE); mobidb-lite (MOBIDB_LITE); PTHR23151:SF9 (PANTHER); PTHR23151 (PANTHER); IPR003016 (PROSITE_PATTERNS); IPR003016 (PROSITE_PATTERNS); IPR004167 (PROSITE_PROFILES); IPR00008…	F:GO:0016746	F:transferase activity, transferring acyl groups
tr|A0A0M3JXY6|A0A0M3JXY6_ANISI	13	P:GO:0006006; P:GO:0006099; P:GO:0042742; P:GO:0061732; F:GO:0004739; F:GO:0005515; F:GO:0034604; C:GO:0005654; C:GO:0005730; C:GO:0005774; C:GO:0005829; C:GO:0005967; C:GO:0042645	P:glucose metabolic process; P:tricarboxylic acid cycle; P:defense response to bacterium; P:mitochondrial acetyl-CoA biosynthetic process from pyruvate; F:pyruvate dehydrogenase (acetyl-transferring) activity; F:protein binding; F:pyruvate dehydrogenase (NAD+) activity; C:nucleoplasm; C:nucleolus; C:vacuolar membrane; C:cytosol; C:mitochondrial pyruvate dehydrogenase complex; C:mitochondrial nucl…	EC:1.2.4.1	Pyruvate dehydrogenase (acetyl-transferring)	IPR009014 (G3DSA:3.40.50.GENE3D); IPR033248 (PFAM); G3DSA:3.40.50.970 (GENE3D); IPR005475 (PFAM); PTHR11624:SF56 (PANTHER); IPR027110 (PANTHER); cd07036 (CDD); IPR029061 (SUPERFAMILY); IPR009014 (SUPERFAMILY)	P:GO:0006086; F:GO:0003824; F:GO:0004739	P:acetyl-CoA biosynthetic process from pyruvate; F:catalytic activity; F:pyruvate dehydrogenase (acetyl-transferring) activity
tr|A0A0M3JRA2|A0A0M3JRA2_ANISI	14	P:GO:0006006; P:GO:0006096; P:GO:0006099; P:GO:0042742; P:GO:0061732; F:GO:0004739; F:GO:0005515; F:GO:0034604; C:GO:0005654; C:GO:0005730; C:GO:0005774; C:GO:0005829; C:GO:0005967; C:GO:0042645	P:glucose metabolic process; P:glycolytic process; P:tricarboxylic acid cycle; P:defense response to bacterium; P:mitochondrial acetyl-CoA biosynthetic process from pyruvate; F:pyruvate dehydrogenase (acetyl-transferring) activity; F:protein binding; F:pyruvate dehydrogenase (NAD+) activity; C:nucleoplasm; C:nucleolus; C:vacuolar membrane; C:cytosol; C:mitochondrial pyruvate dehydrogenase complex…	EC:1.2.4.1	Pyruvate dehydrogenase (acetyl-transferring)	IPR005475 (PFAM); IPR033248 (PFAM); G3DSA:3.40.50.970 (GENE3D); IPR009014 (G3DSA:3.40.50.GENE3D); PTHR11624:SF56 (PANTHER); IPR027110 (PANTHER); cd07036 (CDD); IPR009014 (SUPERFAMILY); IPR029061 (SUPERFAMILY)	P:GO:0006086; F:GO:0003824; F:GO:0004739	P:acetyl-CoA biosynthetic process from pyruvate; F:catalytic activity; F:pyruvate dehydrogenase (acetyl-transferring) activity
tr|A0A0M3K140|A0A0M3K140_ANISI	7	P:GO:0006006; P:GO:0006099; P:GO:0061732; F:GO:0004739; F:GO:0034604; C:GO:0005730; C:GO:0005967	P:glucose metabolic process; P:tricarboxylic acid cycle; P:mitochondrial acetyl-CoA biosynthetic process from pyruvate; F:pyruvate dehydrogenase (acetyl-transferring) activity; F:pyruvate dehydrogenase (NAD+) activity; C:nucleolus; C:mitochondrial pyruvate dehydrogenase complex	EC:1.2.4.1	Pyruvate dehydrogenase (acetyl-transferring)	Coil (COILS); IPR001017 (PFAM); G3DSA:3.40.50.970 (GENE3D); IPR017597 (TIGRFAM); PTHR11516 (PANTHER); PTHR11516:SF55 (PANTHER); cd02000 (CDD); IPR029061 (SUPERFAMILY)	P:GO:0006086; F:GO:0004739; F:GO:0016624; C:GO:0043231	P:acetyl-CoA biosynthetic process from pyruvate; F:pyruvate dehydrogenase (acetyl-transferring) activity; F:oxidoreductase activity, acting on the aldehyde or oxo group of donors, disulfide as acceptor; C:intracellular membrane-bounded organelle
tr|A0A0M3JXR9|A0A0M3JXR9_ANISI	6	P:GO:0006086; P:GO:0030431; F:GO:0000166; F:GO:0004742; F:GO:0005515; C:GO:0005967	P:acetyl-CoA biosynthetic process from pyruvate; P:sleep; F:nucleotide binding; F:dihydrolipoyllysine-residue acetyltransferase activity; F:protein binding; C:mitochondrial pyruvate dehydrogenase complex	EC:2.3.1.38; EC:2.3.1.12	[Acyl-carrier-protein] S-acetyltransferase; Dihydrolipoyllysine-residue acetyltransferase	IPR004167 (PFAM); IPR001078 (PFAM); IPR036625 (G3DSA:4.10.320.GENE3D); IPR023213 (G3DSA:3.30.559.GENE3D); mobidb-lite (MOBIDB_LITE); mobidb-lite (MOBIDB_LITE); mobidb-lite (MOBIDB_LITE); PTHR23151 (PANTHER); IPR004167 (PROSITE_PROFILES); SSF52777 (SUPERFAMILY); IPR036625 (SUPERFAMILY)	F:GO:0016746	F:transferase activity, transferring acyl groups
tr|A0A158PN86|A0A158PN86_ANISI	18	P:GO:0002576; P:GO:0046034; P:GO:1900425; P:GO:1901001; F:GO:0003924; F:GO:0005515; F:GO:0005524; F:GO:0005525; F:GO:0016887; F:GO:0043022; F:GO:0043023; F:GO:0046872; C:GO:0005576; C:GO:0005730; C:GO:0005813; C:GO:0005829; C:GO:0016020; C:GO:0031093	P:platelet degranulation; P:ATP metabolic process; P:negative regulation of defense response to bacterium; P:negative regulation of response to salt stress; F:GTPase activity; F:protein binding; F:ATP binding; F:GTP binding; F:ATPase activity; F:ribosome binding; F:ribosomal large subunit binding; F:metal ion binding; C:extracellular region; C:nucleolus; C:centrosome; C:cytosol; C:membrane; C:pla…	EC:3.6.1.3; EC:3.6.1.15	Adenosinetriphosphatase; Nucleoside-triphosphate phosphatase
tr|A0A0M3JX08|A0A0M3JX08_ANISI	27	P:GO:0001666; P:GO:0007165; P:GO:0007568; P:GO:0009408; P:GO:0009631; P:GO:0010033; P:GO:0010605; P:GO:0031324; P:GO:0033554; P:GO:0042026; P:GO:0042595; P:GO:0043066; P:GO:0048513; P:GO:0051128; P:GO:0051172; P:GO:0061077; P:GO:0080090; P:GO:1901700; F:GO:0008092; F:GO:0042802; F:GO:0051082; C:GO:0005856; C:GO:0005886; C:GO:0031674; C:GO:0036477; C:GO:0043005; C:GO:0098794	P:response to hypoxia; P:signal transduction; P:aging; P:response to heat; P:cold acclimation; P:response to organic substance; P:negative regulation of macromolecule metabolic process; P:negative regulation of cellular metabolic process; P:cellular response to stress; P:protein refolding; P:behavioral response to starvation; P:negative regulation of apoptotic process; P:animal organ development;…			IPR001436 (PRINTS); IPR002068 (PFAM); IPR008978 (G3DSA:2.60.40.GENE3D); mobidb-lite (MOBIDB_LITE); PTHR45640:SF23 (PANTHER); PTHR45640 (PANTHER); IPR002068 (PROSITE_PROFILES); cd06526 (CDD); IPR008978 (SUPERFAMILY)	no GO terms	no GO terms
tr|A0A0M3K9M9|A0A0M3K9M9_ANISI	24	P:GO:0001558; P:GO:0002088; P:GO:0006950; P:GO:0007010; P:GO:0007017; P:GO:0007568; P:GO:0009628; P:GO:0009653; P:GO:0010629; P:GO:0031324; P:GO:0032268; P:GO:0043066; P:GO:0051248; P:GO:0051716; P:GO:0065003; P:GO:1901700; F:GO:0008092; F:GO:0042802; C:GO:0005856; C:GO:0005886; C:GO:0031674; C:GO:0036477; C:GO:0043005; C:GO:0098794	P:regulation of cell growth; P:lens development in camera-type eye; P:response to stress; P:cytoskeleton organization; P:microtubule-based process; P:aging; P:response to abiotic stimulus; P:anatomical structure morphogenesis; P:negative regulation of gene expression; P:negative regulation of cellular metabolic process; P:regulation of cellular protein metabolic process; P:negative regulation of …			IPR001436 (PRINTS); IPR008978 (G3DSA:2.60.40.GENE3D); IPR002068 (PFAM); mobidb-lite (MOBIDB_LITE); PTHR45640 (PANTHER); PTHR45640:SF13 (PANTHER); IPR002068 (PROSITE_PROFILES); cd06526 (CDD); IPR008978 (SUPERFAMILY)	no GO terms	no GO terms
tr|A0A0M3K9A3|A0A0M3K9A3_ANISI	16	P:GO:0007601; P:GO:0009408; P:GO:0009653; P:GO:0009790; P:GO:0010605; P:GO:0032387; P:GO:0043010; P:GO:0043066; P:GO:0050821; P:GO:0051171; P:GO:0051260; P:GO:0080090; F:GO:0042802; F:GO:0051082; C:GO:0005654; C:GO:0005829	P:visual perception; P:response to heat; P:anatomical structure morphogenesis; P:embryo development; P:negative regulation of macromolecule metabolic process; P:negative regulation of intracellular transport; P:camera-type eye development; P:negative regulation of apoptotic process; P:protein stabilization; P:regulation of nitrogen compound metabolic process; P:protein homooligomerization; P:regu…			IPR001436 (PRINTS); IPR008978 (G3DSA:2.60.40.GENE3D); IPR001436 (PIRSF); IPR002068 (PFAM); PTHR45640:SF13 (PANTHER); PTHR45640 (PANTHER); IPR002068 (PROSITE_PROFILES); cd06526 (CDD); IPR008978 (SUPERFAMILY)	no GO terms	no GO terms
tr|A0A0M3IZ51|A0A0M3IZ51_ANISI
tr|A0A0M3KBE3|A0A0M3KBE3_ANISI	21	P:GO:0006997; P:GO:0008285; P:GO:0033043; P:GO:0034613; P:GO:0048513; P:GO:0048522; P:GO:0048585; P:GO:0050793; P:GO:0051239; P:GO:0060255; P:GO:0061061; P:GO:0098609; F:GO:0005515; C:GO:0005635; C:GO:0005652; C:GO:0005654; C:GO:0005882; C:GO:0016324; C:GO:0030056; C:GO:0045179; C:GO:1990357	P:nucleus organization; P:negative regulation of cell population proliferation; P:regulation of organelle organization; P:cellular protein localization; P:animal organ development; P:positive regulation of cellular process; P:negative regulation of response to stimulus; P:regulation of developmental process; P:regulation of multicellular organismal process; P:regulation of macromolecule metabolic…			Coil (COILS); Coil (COILS); Coil (COILS); Coil (COILS); Coil (COILS); IPR036415 (G3DSA:2.60.40.GENE3D); IPR039008 (PFAM); G3DSA:1.20.5.170 (GENE3D); IPR042180 (G3DSA:1.20.5.GENE3D); mobidb-lite (MOBIDB_LITE); mobidb-lite (MOBIDB_LITE); PTHR45721 (PANTHER); PTHR45721:SF9 (PANTHER); IPR001322 (PROSITE_PROFILES); IPR039008 (PROSITE_PROFILES); SSF64593 (SUPERFAMILY); IPR036415 (SUPERFAMILY); SSF64593…	no GO terms	no GO terms
tr|A0A0M3K9Z6|A0A0M3K9Z6_ANISI	15	P:GO:0006936; P:GO:0045107; P:GO:0098609; F:GO:0008092; C:GO:0014704; C:GO:0016324; C:GO:0030018; C:GO:0030056; C:GO:0030057; C:GO:0042383; C:GO:0045098; C:GO:0045179; C:GO:0097433; C:GO:0097512; C:GO:1990357	P:muscle contraction; P:intermediate filament polymerization; P:cell-cell adhesion; F:cytoskeletal protein binding; C:intercalated disc; C:apical plasma membrane; C:Z disc; C:hemidesmosome; C:desmosome; C:sarcolemma; C:type III intermediate filament; C:apical cortex; C:dense body; C:cardiac myofibril; C:terminal web			Coil (COILS); Coil (COILS); Coil (COILS); G3DSA:1.20.5.170 (GENE3D); IPR039008 (PFAM); IPR042180 (G3DSA:1.20.5.GENE3D); IPR036415 (G3DSA:2.60.40.GENE3D); G3DSA:1.20.5.500 (GENE3D); PTHR45721:SF9 (PANTHER); PTHR45721 (PANTHER); IPR018039 (PROSITE_PATTERNS); IPR039008 (PROSITE_PROFILES); IPR036415 (SUPERFAMILY); SSF64593 (SUPERFAMILY)	no GO terms	no GO terms
tr|A0A0M3KKQ6|A0A0M3KKQ6_ANISI	23	P:GO:0006915; P:GO:0006998; P:GO:0007517; P:GO:0008285; P:GO:0010971; P:GO:0022008; P:GO:0042493; P:GO:0046330; P:GO:0046677; P:GO:0071386; P:GO:0098609; P:GO:1904609; F:GO:0008432; F:GO:0043274; F:GO:1990837; C:GO:0005637; C:GO:0005638; C:GO:0016324; C:GO:0016363; C:GO:0016604; C:GO:0030056; C:GO:0045179; C:GO:1990357	P:apoptotic process; P:nuclear envelope organization; P:muscle organ development; P:negative regulation of cell population proliferation; P:positive regulation of G2/M transition of mitotic cell cycle; P:neurogenesis; P:response to drug; P:positive regulation of JNK cascade; P:response to antibiotic; P:cellular response to corticosterone stimulus; P:cell-cell adhesion; P:cellular response to mono…			IPR036415 (G3DSA:2.60.40.GENE3D); PTHR45721 (PANTHER); PTHR45721:SF12 (PANTHER); IPR001322 (PROSITE_PROFILES); IPR036415 (SUPERFAMILY)	no GO terms	no GO terms
tr|A0A0M3K7G7|A0A0M3K7G7_ANISI	15	P:GO:0006552; P:GO:0006768; P:GO:0019626; P:GO:0044249; P:GO:0044283; P:GO:1901576; F:GO:0004075; F:GO:0004485; F:GO:0004658; F:GO:0005524; F:GO:0009374; F:GO:0019899; F:GO:0050897; C:GO:0002169; C:GO:0005759	P:leucine catabolic process; P:biotin metabolic process; P:short-chain fatty acid catabolic process; P:cellular biosynthetic process; P:small molecule biosynthetic process; P:organic substance biosynthetic process; F:biotin carboxylase activity; F:methylcrotonoyl-CoA carboxylase activity; F:propionyl-CoA carboxylase activity; F:ATP binding; F:biotin binding; F:enzyme binding; F:cobalt ion binding…	EC:6.4.1.3; EC:6.4.1.4; EC:6.3.4.14	Propionyl-CoA carboxylase; Methylcrotonoyl-CoA carboxylase; Biotin carboxylase	G3DSA:3.30.470.20 (GENE3D); G3DSA:3.40.50.20 (GENE3D); IPR005479 (PFAM); IPR013815 (G3DSA:3.30.1490.GENE3D); IPR005481 (PFAM); PTHR18866:SF104 (PANTHER); PTHR18866 (PANTHER); IPR005479 (PROSITE_PATTERNS); IPR005479 (PROSITE_PATTERNS); IPR011764 (PROSITE_PROFILES); IPR011761 (PROSITE_PROFILES); IPR016185 (SUPERFAMILY); SSF56059 (SUPERFAMILY)	F:GO:0005524; F:GO:0046872	F:ATP binding; F:metal ion binding
tr|A0A0M3J6I4|A0A0M3J6I4_ANISI	13	P:GO:0006552; P:GO:0006768; P:GO:0019626; P:GO:0045717; F:GO:0004075; F:GO:0004485; F:GO:0004658; F:GO:0005524; F:GO:0009374; F:GO:0019899; F:GO:0050897; C:GO:0002169; C:GO:0005759	P:leucine catabolic process; P:biotin metabolic process; P:short-chain fatty acid catabolic process; P:negative regulation of fatty acid biosynthetic process; F:biotin carboxylase activity; F:methylcrotonoyl-CoA carboxylase activity; F:propionyl-CoA carboxylase activity; F:ATP binding; F:biotin binding; F:enzyme binding; F:cobalt ion binding; C:3-methylcrotonyl-CoA carboxylase complex, mitochondr…	EC:6.4.1.3; EC:6.4.1.4; EC:6.3.4.14	Propionyl-CoA carboxylase; Methylcrotonoyl-CoA carboxylase; Biotin carboxylase	IPR005479 (PFAM); IPR005482 (PFAM); G3DSA:3.30.470.130 (GENE3D); PTHR18866:SF104 (PANTHER); PTHR18866 (PANTHER); IPR005479 (PROSITE_PATTERNS); IPR011764 (PROSITE_PROFILES); IPR011761 (PROSITE_PROFILES); IPR011054 (SUPERFAMILY); SSF56059 (SUPERFAMILY)	F:GO:0005524; F:GO:0046872	F:ATP binding; F:metal ion binding
tr|A0A0M3KAG2|A0A0M3KAG2_ANISI	11	P:GO:0006094; P:GO:0006768; P:GO:0009063; P:GO:0019626; F:GO:0004658; F:GO:0004736; F:GO:0009374; F:GO:0016829; F:GO:0019899; C:GO:0005759; C:GO:0005829	P:gluconeogenesis; P:biotin metabolic process; P:cellular amino acid catabolic process; P:short-chain fatty acid catabolic process; F:propionyl-CoA carboxylase activity; F:pyruvate carboxylase activity; F:biotin binding; F:lyase activity; F:enzyme binding; C:mitochondrial matrix; C:cytosol	EC:6.4.1.3; EC:6.4.1.1	Propionyl-CoA carboxylase; Pyruvate carboxylase	IPR000089 (PFAM); IPR041265 (PFAM); G3DSA:2.40.50.100 (GENE3D); PTHR18866:SF104 (PANTHER); PTHR18866 (PANTHER); IPR001882 (PROSITE_PATTERNS); IPR000089 (PROSITE_PROFILES); cd06850 (CDD); IPR011053 (SUPERFAMILY)	no GO terms	no GO terms
tr|A0A0M3KGL2|A0A0M3KGL2_ANISI	8	P:GO:0006768; P:GO:0009063; P:GO:0019626; F:GO:0004658; F:GO:0005515; F:GO:0005524; C:GO:0005759; C:GO:0005829	P:biotin metabolic process; P:cellular amino acid catabolic process; P:short-chain fatty acid catabolic process; F:propionyl-CoA carboxylase activity; F:protein binding; F:ATP binding; C:mitochondrial matrix; C:cytosol	EC:6.4.1.3	Propionyl-CoA carboxylase	G3DSA:3.90.226.10 (GENE3D); G3DSA:3.90.226.10 (GENE3D); IPR034733 (PFAM); PTHR43842 (PANTHER); IPR011762 (PROSITE_PROFILES); IPR011763 (PROSITE_PROFILES); cd17753 (CDD); IPR029045 (SUPERFAMILY); IPR029045 (SUPERFAMILY)	F:GO:0016874	F:ligase activity
tr|A0A0M3J5V8|A0A0M3J5V8_ANISI	8	P:GO:0006768; P:GO:0009063; P:GO:0019626; F:GO:0004658; F:GO:0005515; F:GO:0005524; C:GO:0005759; C:GO:0005829	P:biotin metabolic process; P:cellular amino acid catabolic process; P:short-chain fatty acid catabolic process; F:propionyl-CoA carboxylase activity; F:protein binding; F:ATP binding; C:mitochondrial matrix; C:cytosol	EC:6.4.1.3	Propionyl-CoA carboxylase	G3DSA:3.90.226.10 (GENE3D); IPR034733 (PFAM); PTHR43842:SF2 (PANTHER); PTHR43842 (PANTHER); IPR011763 (PROSITE_PROFILES); IPR029045 (SUPERFAMILY)	F:GO:0016874	F:ligase activity
tr|A0A0M3IZF7|A0A0M3IZF7_ANISI	69	P:GO:0006107; P:GO:0006475; P:GO:0006522; P:GO:0006531; P:GO:0006536; P:GO:0006541; P:GO:0006544; P:GO:0006560; P:GO:0006735; P:GO:0007296; P:GO:0007568; P:GO:0008343; P:GO:0014823; P:GO:0015701; P:GO:0015743; P:GO:0018984; P:GO:0018991; P:GO:0019516; P:GO:0019543; P:GO:0019563; P:GO:0019661; P:GO:0032496; P:GO:0032869; P:GO:0042149; P:GO:0043687; P:GO:0043950; P:GO:0045722; P:GO:0045912; P:GO:00…	P:oxaloacetate metabolic process; P:internal protein amino acid acetylation; P:alanine metabolic process; P:aspartate metabolic process; P:glutamate metabolic process; P:glutamine metabolic process; P:glycine metabolic process; P:proline metabolic process; P:NADH regeneration; P:vitellogenesis; P:aging; P:adult feeding behavior; P:response to activity; P:bicarbonate transport; P:malate transport;…	EC:2.7.4.6; EC:2.7.1.73; EC:4.1.1.32; EC:1.8.1.8	Nucleoside-diphosphate kinase; Inosine kinase; Phosphoenolpyruvate carboxykinase (GTP); Protein-disulfide reductase	Coil (COILS); IPR008209 (PIRSF); G3DSA:2.170.8.10 (GENE3D); IPR013035 (G3DSA:3.90.228.GENE3D); IPR035078 (PFAM); IPR035077 (PFAM); IPR008210 (G3DSA:3.40.449.GENE3D); G3DSA:2.170.8.10 (GENE3D); IPR013035 (G3DSA:3.90.228.GENE3D); IPR008209 (PANTHER); PTHR11561:SF13 (PANTHER); IPR018091 (PROSITE_PATTERNS); IPR008209 (HAMAP); IPR008209 (CDD); SSF53795 (SUPERFAMILY); IPR008210 (SUPERFAMILY)	P:GO:0006094; F:GO:0004611; F:GO:0004613; F:GO:0005525; F:GO:0017076	P:gluconeogenesis; F:phosphoenolpyruvate carboxykinase activity; F:phosphoenolpyruvate carboxykinase (GTP) activity; F:GTP binding; F:purine nucleotide binding
tr|A0A0M3KCB9|A0A0M3KCB9_ANISI	72	P:GO:0006107; P:GO:0006475; P:GO:0006522; P:GO:0006531; P:GO:0006536; P:GO:0006541; P:GO:0006544; P:GO:0006560; P:GO:0006735; P:GO:0007296; P:GO:0007568; P:GO:0008343; P:GO:0014823; P:GO:0015701; P:GO:0015743; P:GO:0016310; P:GO:0018984; P:GO:0018991; P:GO:0019516; P:GO:0019543; P:GO:0019563; P:GO:0019661; P:GO:0030150; P:GO:0032496; P:GO:0032869; P:GO:0042149; P:GO:0043687; P:GO:0043950; P:GO:00…	P:oxaloacetate metabolic process; P:internal protein amino acid acetylation; P:alanine metabolic process; P:aspartate metabolic process; P:glutamate metabolic process; P:glutamine metabolic process; P:glycine metabolic process; P:proline metabolic process; P:NADH regeneration; P:vitellogenesis; P:aging; P:adult feeding behavior; P:response to activity; P:bicarbonate transport; P:malate transport;…	EC:2.7.4.6; EC:2.7.1.73; EC:4.1.1.32; EC:1.8.1.8	Nucleoside-diphosphate kinase; Inosine kinase; Phosphoenolpyruvate carboxykinase (GTP); Protein-disulfide reductase	IPR035077 (PFAM); G3DSA:2.170.8.10 (GENE3D); IPR013035 (G3DSA:3.90.228.GENE3D); IPR008209 (PANTHER); PTHR11561:SF13 (PANTHER); IPR018091 (PROSITE_PATTERNS); SSF53795 (SUPERFAMILY)	P:GO:0006094; F:GO:0004611; F:GO:0004613; F:GO:0005525; F:GO:0017076	P:gluconeogenesis; F:phosphoenolpyruvate carboxykinase activity; F:phosphoenolpyruvate carboxykinase (GTP) activity; F:GTP binding; F:purine nucleotide binding
tr|A0A0M3IZU8|A0A0M3IZU8_ANISI	72	P:GO:0006107; P:GO:0006475; P:GO:0006522; P:GO:0006531; P:GO:0006536; P:GO:0006541; P:GO:0006544; P:GO:0006560; P:GO:0006735; P:GO:0007296; P:GO:0007568; P:GO:0008343; P:GO:0014823; P:GO:0015701; P:GO:0015743; P:GO:0016310; P:GO:0018984; P:GO:0018991; P:GO:0019516; P:GO:0019543; P:GO:0019563; P:GO:0019661; P:GO:0030150; P:GO:0032496; P:GO:0032869; P:GO:0042149; P:GO:0043687; P:GO:0043950; P:GO:00…	P:oxaloacetate metabolic process; P:internal protein amino acid acetylation; P:alanine metabolic process; P:aspartate metabolic process; P:glutamate metabolic process; P:glutamine metabolic process; P:glycine metabolic process; P:proline metabolic process; P:NADH regeneration; P:vitellogenesis; P:aging; P:adult feeding behavior; P:response to activity; P:bicarbonate transport; P:malate transport;…	EC:2.7.4.6; EC:2.7.1.73; EC:4.1.1.32; EC:1.8.1.8	Nucleoside-diphosphate kinase; Inosine kinase; Phosphoenolpyruvate carboxykinase (GTP); Protein-disulfide reductase	Coil (COILS); IPR008209 (PIRSF); IPR035078 (PFAM); G3DSA:2.170.8.10 (GENE3D); IPR008210 (G3DSA:3.40.449.GENE3D); IPR013035 (G3DSA:3.90.228.GENE3D); IPR035077 (PFAM); PTHR11561:SF13 (PANTHER); IPR008209 (PANTHER); IPR018091 (PROSITE_PATTERNS); IPR008209 (HAMAP); IPR008209 (CDD); IPR008210 (SUPERFAMILY); SSF53795 (SUPERFAMILY)	P:GO:0006094; F:GO:0004611; F:GO:0004613; F:GO:0005525; F:GO:0017076	P:gluconeogenesis; F:phosphoenolpyruvate carboxykinase activity; F:phosphoenolpyruvate carboxykinase (GTP) activity; F:GTP binding; F:purine nucleotide binding
tr|A0A0M3KFA5|A0A0M3KFA5_ANISI	12	P:GO:0008285; P:GO:0010628; P:GO:0043280; P:GO:0071560; P:GO:0090200; P:GO:1903638; P:GO:1903645; F:GO:0003677; F:GO:0008201; F:GO:0010698; F:GO:0048487; C:GO:0005829	P:negative regulation of cell population proliferation; P:positive regulation of gene expression; P:positive regulation of cysteine-type endopeptidase activity involved in apoptotic process; P:cellular response to transforming growth factor beta stimulus; P:positive regulation of release of cytochrome c from mitochondria; P:positive regulation of protein insertion into mitochondrial outer membran…			IPR002836 (PIRSF); IPR002836 (PFAM); IPR036883 (G3DSA:1.10.8.GENE3D); mobidb-lite (MOBIDB_LITE); IPR002836 (PANTHER); IPR036883 (SUPERFAMILY)	F:GO:0003677	F:DNA binding
tr|A0A097IYF9|A0A097IYF9_ANISI	38	P:GO:0006621; P:GO:0018401; P:GO:0019471; P:GO:0034378; P:GO:0034379; P:GO:0034975; P:GO:0034976; P:GO:0035722; P:GO:0038155; P:GO:0043687; P:GO:0045454; P:GO:0046598; P:GO:0055114; P:GO:0071456; P:GO:0080058; P:GO:0098761; P:GO:1900026; P:GO:1902175; F:GO:0003756; F:GO:0003779; F:GO:0003810; F:GO:0004656; F:GO:0005178; F:GO:0015037; F:GO:0019899; F:GO:0046982; C:GO:0005576; C:GO:0005635; C:GO:00…	P:protein retention in ER lumen; P:peptidyl-proline hydroxylation to 4-hydroxy-L-proline; P:4-hydroxyproline metabolic process; P:chylomicron assembly; P:very-low-density lipoprotein particle assembly; P:protein folding in endoplasmic reticulum; P:response to endoplasmic reticulum stress; P:interleukin-12-mediated signaling pathway; P:interleukin-23-mediated signaling pathway; P:post-translationa…	EC:1.14.11; EC:5.3.4.1; EC:1.14.11.2; EC:2.3.2.13	Acting on paired donors, with incorporation or reduction of molecular oxygen. The oxygen incorporated need not be derived from O(2); Protein disulfide-isomerase; Procollagen-proline 4-dioxygenase; Protein-glutamine gamma-glutamyltransferase	PR00421 (PRINTS); PF13848 (PFAM); IPR013766 (PFAM); IPR036249 (G3DSA:3.40.30.GENE3D); IPR036249 (G3DSA:3.40.30.GENE3D); IPR005792 (TIGRFAM); IPR036249 (G3DSA:3.40.30.GENE3D); IPR005788 (TIGRFAM); IPR036249 (G3DSA:3.40.30.GENE3D); mobidb-lite (MOBIDB_LITE); mobidb-lite (MOBIDB_LITE); PTHR18929:SF101 (PANTHER); PTHR18929 (PANTHER); IPR017937 (PROSITE_PATTERNS); IPR017937 (PROSITE_PATTERNS); IPR0137…	P:GO:0045454; F:GO:0003756; F:GO:0016853	P:cell redox homeostasis; F:protein disulfide isomerase activity; F:isomerase activity
tr|A0A0M3K8Z5|A0A0M3K8Z5_ANISI	39	P:GO:0001666; P:GO:0002474; P:GO:0002931; P:GO:0007623; P:GO:0008360; P:GO:0010171; P:GO:0018149; P:GO:0018991; P:GO:0033595; P:GO:0034976; P:GO:0040019; P:GO:0044321; P:GO:0045454; P:GO:0045471; P:GO:0055093; P:GO:0061077; P:GO:0071305; P:GO:0071560; P:GO:0080058; P:GO:0090597; P:GO:0098761; P:GO:1901423; P:GO:1903334; P:GO:1904148; P:GO:2001238; F:GO:0003756; F:GO:0003810; F:GO:0008233; F:GO:00…	P:response to hypoxia; P:antigen processing and presentation of peptide antigen via MHC class I; P:response to ischemia; P:circadian rhythm; P:regulation of cell shape; P:body morphogenesis; P:peptide cross-linking; P:oviposition; P:response to genistein; P:response to endoplasmic reticulum stress; P:positive regulation of embryonic development; P:response to leptin; P:cell redox homeostasis; P:r…	EC:5.3.4.1; EC:1.8.4.2; EC:2.3.2.13	Protein disulfide-isomerase; Protein-disulfide reductase (glutathione); Protein-glutamine gamma-glutamyltransferase	PR00421 (PRINTS); IPR036249 (G3DSA:3.40.30.GENE3D); IPR036249 (G3DSA:3.40.30.GENE3D); IPR013766 (PFAM); mobidb-lite (MOBIDB_LITE); mobidb-lite (MOBIDB_LITE); PTHR18929:SF60 (PANTHER); PTHR18929 (PANTHER); IPR013766 (PROSITE_PROFILES); cd02995 (CDD); IPR036249 (SUPERFAMILY)	P:GO:0045454	P:cell redox homeostasis
tr|A0A0M3J1J1|A0A0M3J1J1_ANISI	33	P:GO:0002026; P:GO:0006979; P:GO:0007568; P:GO:0009408; P:GO:0009611; P:GO:0009737; P:GO:0010466; P:GO:0014823; P:GO:0021766; P:GO:0042755; P:GO:0043409; P:GO:0043950; P:GO:0045471; P:GO:0045840; P:GO:0048240; P:GO:0051412; P:GO:0051591; P:GO:0051592; P:GO:0051602; P:GO:0060409; F:GO:0005524; F:GO:0008429; F:GO:0030414; F:GO:0033612; F:GO:0051019; C:GO:0005615; C:GO:0005741; C:GO:0005791; C:GO:00…	P:regulation of the force of heart contraction; P:response to oxidative stress; P:aging; P:response to heat; P:response to wounding; P:response to abscisic acid; P:negative regulation of peptidase activity; P:response to activity; P:hippocampus development; P:eating behavior; P:negative regulation of MAPK cascade; P:positive regulation of cAMP-mediated signaling; P:response to ethanol; P:positive…			IPR036610 (G3DSA:3.90.280.GENE3D); IPR008914 (PFAM); PTHR11362:SF28 (PANTHER); IPR035810 (PANTHER); IPR001858 (PROSITE_PATTERNS); IPR035810 (CDD); IPR036610 (SUPERFAMILY)	no GO terms	no GO terms
tr|A0A0M3K810|A0A0M3K810_ANISI	5	P:GO:0044238; P:GO:1901564; F:GO:0005515; F:GO:0008237; F:GO:0008238	P:primary metabolic process; P:organonitrogen compound metabolic process; F:protein binding; F:metallopeptidase activity; F:exopeptidase activity
tr|A0A0M3K5W6|A0A0M3K5W6_ANISI	7	P:GO:0006457; P:GO:0045196; P:GO:0051495; F:GO:0044183; F:GO:0051082; C:GO:0005829; C:GO:0016272	P:protein folding; P:establishment or maintenance of neuroblast polarity; P:positive regulation of cytoskeleton organization; F:protein folding chaperone; F:unfolded protein binding; C:cytosol; C:prefoldin complex			Coil (COILS); IPR002777 (PFAM); IPR009053 (G3DSA:1.10.287.GENE3D); IPR027235 (PANTHER); cd17287 (CDD); SSF46579 (SUPERFAMILY)	P:GO:0006457; F:GO:0051082; C:GO:0016272	P:protein folding; F:unfolded protein binding; C:prefoldin complex
tr|A0A158PMS3|A0A158PMS3_ANISI	29	P:GO:0001678; P:GO:0005980; P:GO:0006002; P:GO:0009744; P:GO:0009749; P:GO:0030388; P:GO:0032024; P:GO:0043312; P:GO:0045944; P:GO:0046676; P:GO:0046716; P:GO:0051289; P:GO:0061621; P:GO:0093001; P:GO:1990830; F:GO:0003872; F:GO:0004331; F:GO:0005524; F:GO:0008022; F:GO:0016208; F:GO:0019900; F:GO:0042803; F:GO:0044877; F:GO:0046872; F:GO:0070061; F:GO:0070095; C:GO:0005945; C:GO:0016324; C:GO:00…	P:cellular glucose homeostasis; P:glycogen catabolic process; P:fructose 6-phosphate metabolic process; P:response to sucrose; P:response to glucose; P:fructose 1,6-bisphosphate metabolic process; P:positive regulation of insulin secretion; P:neutrophil degranulation; P:positive regulation of transcription by RNA polymerase II; P:negative regulation of insulin secretion; P:muscle cell cellular ho…	EC:3.1.3.23; EC:3.1.3.46; EC:2.7.1.11	Sugar-phosphatase; Fructose-2,6-bisphosphate 2-phosphatase; 6-phosphofructokinase
tr|A0A0M3K3R5|A0A0M3K3R5_ANISI	22	P:GO:0006094; P:GO:0007268; P:GO:0016525; P:GO:0030317; P:GO:0030855; P:GO:0031639; P:GO:0046716; P:GO:0061621; P:GO:0071456; P:GO:1903862; F:GO:0004618; F:GO:0005515; F:GO:0005524; F:GO:0043531; F:GO:0047134; C:GO:0005615; C:GO:0005694; C:GO:0005829; C:GO:0030018; C:GO:0031430; C:GO:0035686; C:GO:0045121	P:gluconeogenesis; P:chemical synaptic transmission; P:negative regulation of angiogenesis; P:flagellated sperm motility; P:epithelial cell differentiation; P:plasminogen activation; P:muscle cell cellular homeostasis; P:canonical glycolysis; P:cellular response to hypoxia; P:positive regulation of oxidative phosphorylation; F:phosphoglycerate kinase activity; F:protein binding; F:ATP binding; F:…	EC:2.7.2.3; EC:1.8.1.8	Phosphoglycerate kinase; Protein-disulfide reductase	IPR001576 (PRINTS); IPR015824 (G3DSA:3.40.50.GENE3D); IPR001576 (PFAM); IPR015824 (G3DSA:3.40.50.GENE3D); IPR001576 (PIRSF); PTHR11406:SF0 (PANTHER); IPR001576 (PANTHER); PTHR11406:SF0 (PANTHER); IPR001576 (PANTHER); IPR015911 (PROSITE_PATTERNS); IPR001576 (HAMAP); IPR001576 (CDD); IPR036043 (SUPERFAMILY); IPR036043 (SUPERFAMILY)	P:GO:0006096; F:GO:0004618	P:glycolytic process; F:phosphoglycerate kinase activity
tr|A0A0M3IY31|A0A0M3IY31_ANISI	28	P:GO:0005978; P:GO:0005980; P:GO:0006094; P:GO:0006096; P:GO:0006874; P:GO:0014706; P:GO:0019388; P:GO:0030239; P:GO:0043312; P:GO:0071259; F:GO:0000287; F:GO:0004614; F:GO:0005198; F:GO:0005515; C:GO:0001725; C:GO:0005576; C:GO:0005829; C:GO:0005914; C:GO:0005925; C:GO:0009898; C:GO:0014704; C:GO:0016010; C:GO:0016529; C:GO:0030018; C:GO:0042383; C:GO:0043034; C:GO:1904724; C:GO:1904813	P:glycogen biosynthetic process; P:glycogen catabolic process; P:gluconeogenesis; P:glycolytic process; P:cellular calcium ion homeostasis; P:striated muscle tissue development; P:galactose catabolic process; P:myofibril assembly; P:neutrophil degranulation; P:cellular response to magnetism; F:magnesium ion binding; F:phosphoglucomutase activity; F:structural molecule activity; F:protein binding;…	EC:5.4.2.2	Phosphoglucomutase (alpha-D-glucose-1,6-bisphosphate-dependent)
tr|A0A0M3JSK9|A0A0M3JSK9_ANISI	77	P:GO:0000001; P:GO:0000122; P:GO:0002082; P:GO:0006457; P:GO:0006606; P:GO:0006851; P:GO:0007007; P:GO:0007062; P:GO:0007283; P:GO:0008406; P:GO:0009611; P:GO:0009651; P:GO:0009697; P:GO:0009723; P:GO:0009733; P:GO:0010942; P:GO:0010944; P:GO:0030421; P:GO:0031100; P:GO:0031536; P:GO:0033147; P:GO:0033600; P:GO:0040018; P:GO:0042177; P:GO:0042742; P:GO:0043051; P:GO:0043066; P:GO:0043433; P:GO:00…	P:mitochondrion inheritance; P:negative regulation of transcription by RNA polymerase II; P:regulation of oxidative phosphorylation; P:protein folding; P:protein import into nucleus; P:mitochondrial calcium ion transmembrane transport; P:inner mitochondrial membrane organization; P:sister chromatid cohesion; P:spermatogenesis; P:gonad development; P:response to wounding; P:response to salt stress…			Coil (COILS); IPR000163 (PRINTS); IPR001107 (PFAM); G3DSA:3.30.479.30 (GENE3D); IPR000163 (PANTHER); PTHR23222:SF14 (PANTHER); IPR000163 (CDD); IPR036013 (SUPERFAMILY)	C:GO:0016020	C:membrane
tr|A0A0M3JYV7|A0A0M3JYV7_ANISI	70	P:GO:0000001; P:GO:0002082; P:GO:0006457; P:GO:0006606; P:GO:0006851; P:GO:0007062; P:GO:0007283; P:GO:0008406; P:GO:0009611; P:GO:0009651; P:GO:0009697; P:GO:0009723; P:GO:0009733; P:GO:0010942; P:GO:0010944; P:GO:0030421; P:GO:0031100; P:GO:0031536; P:GO:0033147; P:GO:0033600; P:GO:0040018; P:GO:0042177; P:GO:0042742; P:GO:0043051; P:GO:0043066; P:GO:0043433; P:GO:0045893; P:GO:0045917; P:GO:00…	P:mitochondrion inheritance; P:regulation of oxidative phosphorylation; P:protein folding; P:protein import into nucleus; P:mitochondrial calcium ion transmembrane transport; P:sister chromatid cohesion; P:spermatogenesis; P:gonad development; P:response to wounding; P:response to salt stress; P:salicylic acid biosynthetic process; P:response to ethylene; P:response to auxin; P:positive regulatio…
tr|A0A158PMT6|A0A158PMT6_ANISI	57	P:GO:0006779; P:GO:0007009; P:GO:0007026; P:GO:0007182; P:GO:0007274; P:GO:0007417; P:GO:0008016; P:GO:0015031; P:GO:0016081; P:GO:0016199; P:GO:0017158; P:GO:0019886; P:GO:0030097; P:GO:0030534; P:GO:0030855; P:GO:0035637; P:GO:0042062; P:GO:0046907; P:GO:0048193; P:GO:0048790; P:GO:0051240; P:GO:0051270; P:GO:0060390; P:GO:0071361; P:GO:0072499; P:GO:0090150; P:GO:1903076; F:GO:0005200; F:GO:00…	P:porphyrin-containing compound biosynthetic process; P:plasma membrane organization; P:negative regulation of microtubule depolymerization; P:common-partner SMAD protein phosphorylation; P:neuromuscular synaptic transmission; P:central nervous system development; P:regulation of heart contraction; P:protein transport; P:synaptic vesicle docking; P:axon midline choice point recognition; P:regulat…			Coil (COILS); Coil (COILS); Coil (COILS); Coil (COILS); Coil (COILS); Coil (COILS); Coil (COILS); Coil (COILS); Coil (COILS); G3DSA:1.20.58.60 (GENE3D); G3DSA:2.30.30.40 (GENE3D); G3DSA:1.20.58.60 (GENE3D); IPR001101 (PFAM); IPR036872 (G3DSA:1.10.418.GENE3D); IPR035915 (G3DSA:3.90.1290.GENE3D); IPR036872 (G3DSA:1.10.418.GENE3D); IPR001715 (PFAM); G3DSA:1.20.58.1940 (GENE3D); IPR035915 (G3DSA:3.90…	F:GO:0005515; C:GO:0005856	F:protein binding; C:cytoskeleton
tr|A0A0M3KE06|A0A0M3KE06_ANISI	26	P:GO:0000902; P:GO:0007160; P:GO:0007507; P:GO:0010951; P:GO:0016477; P:GO:0030167; P:GO:0030198; P:GO:0032331; P:GO:0032504; P:GO:0048522; P:GO:0048598; P:GO:0050727; P:GO:0051603; P:GO:0071347; P:GO:0071356; P:GO:0071773; P:GO:1901509; P:GO:1902203; P:GO:1902548; P:GO:2001113; F:GO:0004222; F:GO:0004867; F:GO:0005201; F:GO:0005515; C:GO:0005604; C:GO:0043231	P:cell morphogenesis; P:cell-matrix adhesion; P:heart development; P:negative regulation of endopeptidase activity; P:cell migration; P:proteoglycan catabolic process; P:extracellular matrix organization; P:negative regulation of chondrocyte differentiation; P:multicellular organism reproduction; P:positive regulation of cellular process; P:embryonic morphogenesis; P:regulation of inflammatory re…	EC:3.4.24	Acting on peptide bonds (peptidases)	IPR013273 (PRINTS); IPR036383 (G3DSA:2.20.100.GENE3D); IPR000884 (PFAM); IPR010294 (PFAM); G3DSA:2.60.120.830 (GENE3D); PTHR13723:SF267 (PANTHER); PTHR13723 (PANTHER); IPR000884 (PROSITE_PROFILES); IPR000884 (PROSITE_PROFILES); IPR000884 (PROSITE_PROFILES); IPR036383 (SUPERFAMILY); IPR036383 (SUPERFAMILY); IPR036383 (SUPERFAMILY); IPR036383 (SUPERFAMILY)	no GO terms	no GO terms
tr|A0A0M3K9Z9|A0A0M3K9Z9_ANISI	48	P:GO:0000122; P:GO:0000187; P:GO:0001501; P:GO:0002536; P:GO:0007281; P:GO:0007283; P:GO:0008340; P:GO:0008354; P:GO:0008584; P:GO:0010038; P:GO:0010286; P:GO:0010310; P:GO:0018401; P:GO:0019430; P:GO:0019471; P:GO:0022417; P:GO:0030101; P:GO:0030194; P:GO:0030198; P:GO:0031665; P:GO:0032088; P:GO:0032872; P:GO:0034101; P:GO:0042098; P:GO:0042267; P:GO:0042542; P:GO:0042594; P:GO:0042744; P:GO:00…	P:negative regulation of transcription by RNA polymerase II; P:activation of MAPK activity; P:skeletal system development; P:respiratory burst involved in inflammatory response; P:germ cell development; P:spermatogenesis; P:determination of adult lifespan; P:germ cell migration; P:male gonad development; P:response to metal ion; P:heat acclimation; P:regulation of hydrogen peroxide metabolic proc…	EC:1.11.1; EC:1.11.1.15; EC:1.11.1.7	Acting on a peroxide as acceptor; Peroxiredoxin; Peroxidase	IPR036249 (G3DSA:3.40.30.GENE3D); IPR000866 (PFAM); IPR019479 (PFAM); IPR024706 (PIRSF); PTHR10681:SF111 (PANTHER); PTHR10681 (PANTHER); IPR013766 (PROSITE_PROFILES); cd03015 (CDD); IPR036249 (SUPERFAMILY)	P:GO:0045454; P:GO:0055114; F:GO:0016209; F:GO:0016491; F:GO:0051920	P:cell redox homeostasis; P:oxidation-reduction process; F:antioxidant activity; F:oxidoreductase activity; F:peroxiredoxin activity
tr|A0A0M3K7K9|A0A0M3K7K9_ANISI	24	P:GO:0000281; P:GO:0000902; P:GO:0000915; P:GO:0002009; P:GO:0006810; P:GO:0006928; P:GO:0007417; P:GO:0009886; P:GO:0009887; P:GO:0010976; P:GO:0019827; P:GO:0032103; P:GO:0032879; P:GO:0040011; P:GO:0042989; P:GO:0044089; P:GO:0048469; P:GO:0051495; P:GO:0071689; P:GO:1902905; F:GO:0003785; C:GO:0005938; C:GO:0015629; C:GO:0120025	P:mitotic cytokinesis; P:cell morphogenesis; P:actomyosin contractile ring assembly; P:morphogenesis of an epithelium; P:transport; P:movement of cell or subcellular component; P:central nervous system development; P:post-embryonic animal morphogenesis; P:animal organ morphogenesis; P:positive regulation of neuron projection development; P:stem cell population maintenance; P:positive regulation o…			G3DSA:3.30.450.30 (GENE3D); IPR005455 (PFAM); PTHR11604:SF1 (PANTHER); IPR005455 (PANTHER); IPR005455 (CDD); IPR036140 (SUPERFAMILY)	no GO terms	no GO terms
tr|A0A0M3JSH7|A0A0M3JSH7_ANISI	19	P:GO:0007623; P:GO:0008063; P:GO:0009409; P:GO:0010043; P:GO:0010499; P:GO:0043161; P:GO:0046686; P:GO:0052548; P:GO:0055085; P:GO:1901990; F:GO:0003729; F:GO:0004298; F:GO:0031625; F:GO:0042802; C:GO:0005654; C:GO:0005774; C:GO:0019773; C:GO:0034515; C:GO:0042175	P:circadian rhythm; P:Toll signaling pathway; P:response to cold; P:response to zinc ion; P:proteasomal ubiquitin-independent protein catabolic process; P:proteasome-mediated ubiquitin-dependent protein catabolic process; P:response to cadmium ion; P:regulation of endopeptidase activity; P:transmembrane transport; P:regulation of mitotic cell cycle phase transition; F:mRNA binding; F:threonine-ty…	EC:3.4.25	Acting on peptide bonds (peptidases)
tr|A0A0M3K144|A0A0M3K144_ANISI	18	P:GO:0007623; P:GO:0008063; P:GO:0010499; P:GO:0010972; P:GO:0043161; P:GO:0043312; P:GO:0050852; P:GO:0090501; F:GO:0004298; F:GO:0004540; F:GO:0005515; C:GO:0005654; C:GO:0005774; C:GO:0005886; C:GO:0019773; C:GO:0034515; C:GO:0042175; C:GO:0042788	P:circadian rhythm; P:Toll signaling pathway; P:proteasomal ubiquitin-independent protein catabolic process; P:negative regulation of G2/M transition of mitotic cell cycle; P:proteasome-mediated ubiquitin-dependent protein catabolic process; P:neutrophil degranulation; P:T cell receptor signaling pathway; P:RNA phosphodiester bond hydrolysis; F:threonine-type endopeptidase activity; F:ribonucleas…	EC:3.4.25	Acting on peptide bonds (peptidases)
tr|A0A0M3JT99|A0A0M3JT99_ANISI	28	P:GO:0000209; P:GO:0002479; P:GO:0007623; P:GO:0008063; P:GO:0010499; P:GO:0010972; P:GO:0016032; P:GO:0016579; P:GO:0031145; P:GO:0031146; P:GO:0038061; P:GO:0038095; P:GO:0043488; P:GO:0043687; P:GO:0050852; P:GO:0055085; P:GO:0060071; P:GO:0061418; P:GO:0070498; P:GO:0090090; P:GO:1902036; F:GO:0004298; F:GO:0042802; C:GO:0005654; C:GO:0005829; C:GO:0019773; C:GO:0098794; C:GO:1990111	P:protein polyubiquitination; P:antigen processing and presentation of exogenous peptide antigen via MHC class I, TAP-dependent; P:circadian rhythm; P:Toll signaling pathway; P:proteasomal ubiquitin-independent protein catabolic process; P:negative regulation of G2/M transition of mitotic cell cycle; P:viral process; P:protein deubiquitination; P:anaphase-promoting complex-dependent catabolic pro…	EC:3.4.25	Acting on peptide bonds (peptidases)
tr|A0A0M3J4D2|A0A0M3J4D2_ANISI	3	P:GO:0007049; C:GO:0000776; C:GO:0015630	P:cell cycle; C:kinetochore; C:microtubule cytoskeleton			Coil (COILS); PTHR23159 (PANTHER); PTHR23159:SF31 (PANTHER); SSF57997 (SUPERFAMILY)	no GO terms	no GO terms
tr|A0A0M3KF53|A0A0M3KF53_ANISI	3	P:GO:0009987; C:GO:0000775; C:GO:0005856	P:cellular process; C:chromosome, centromeric region; C:cytoskeleton			Coil (COILS); Coil (COILS); Coil (COILS); PTHR23159 (PANTHER); PTHR23159:SF31 (PANTHER)	no GO terms	no GO terms
tr|A0A0M3J6C9|A0A0M3J6C9_ANISI	3	P:GO:0007049; C:GO:0000776; C:GO:0015630	P:cell cycle; C:kinetochore; C:microtubule cytoskeleton			Coil (COILS); Coil (COILS); Coil (COILS); G3DSA:1.20.5.340 (GENE3D); PTHR23159 (PANTHER); PTHR23159:SF31 (PANTHER); SSF57997 (SUPERFAMILY)	no GO terms	no GO terms
tr|A0A0M3JCV3|A0A0M3JCV3_ANISI	3	P:GO:0009987; C:GO:0000775; C:GO:0005856	P:cellular process; C:chromosome, centromeric region; C:cytoskeleton			Coil (COILS); G3DSA:1.20.5.340 (GENE3D); IPR028168 (PFAM); PTHR23159 (PANTHER); PTHR23159:SF31 (PANTHER); SSF90257 (SUPERFAMILY)	no GO terms	no GO terms
tr|A0A0M3JGD2|A0A0M3JGD2_ANISI	3	P:GO:0009987; C:GO:0000775; C:GO:0005856	P:cellular process; C:chromosome, centromeric region; C:cytoskeleton			Coil (COILS)	no GO terms	no GO terms
tr|A0A0M3J766|A0A0M3J766_ANISI	3	P:GO:0007049; C:GO:0000776; C:GO:0015630	P:cell cycle; C:kinetochore; C:microtubule cytoskeleton			Coil (COILS); mobidb-lite (MOBIDB_LITE); mobidb-lite (MOBIDB_LITE)	no GO terms	no GO terms
tr|A0A0M3KFJ8|A0A0M3KFJ8_ANISI	3	P:GO:0007049; C:GO:0000776; C:GO:0015630	P:cell cycle; C:kinetochore; C:microtubule cytoskeleton			Coil (COILS); Coil (COILS); G3DSA:1.20.5.340 (GENE3D); PTHR23159:SF31 (PANTHER); PTHR23159 (PANTHER); SSF90257 (SUPERFAMILY)	no GO terms	no GO terms
tr|A0A0M3KIK4|A0A0M3KIK4_ANISI	6	P:GO:0051301; P:GO:0051321; C:GO:0000777; C:GO:0005737; C:GO:0005815; C:GO:0005819	P:cell division; P:meiotic cell cycle; C:condensed chromosome kinetochore; C:cytoplasm; C:microtubule organizing center; C:spindle			Coil (COILS); Coil (COILS); mobidb-lite (MOBIDB_LITE)	no GO terms	no GO terms
tr|A0A0M3KD67|A0A0M3KD67_ANISI	8	P:GO:0001894; P:GO:0007049; P:GO:0031023; P:GO:0051641; F:GO:0005198; F:GO:0008092; C:GO:0000775; C:GO:0005815	P:tissue homeostasis; P:cell cycle; P:microtubule organizing center organization; P:cellular localization; F:structural molecule activity; F:cytoskeletal protein binding; C:chromosome, centromeric region; C:microtubule organizing center			Coil (COILS); Coil (COILS); Coil (COILS); Coil (COILS); Coil (COILS); PTHR23159 (PANTHER); PTHR23159:SF31 (PANTHER); SSF57997 (SUPERFAMILY)	no GO terms	no GO terms
tr|A0A0M3JJQ2|A0A0M3JJQ2_ANISI	6	P:GO:0051301; P:GO:0051321; C:GO:0000777; C:GO:0005737; C:GO:0005815; C:GO:0005819	P:cell division; P:meiotic cell cycle; C:condensed chromosome kinetochore; C:cytoplasm; C:microtubule organizing center; C:spindle			Coil (COILS); mobidb-lite (MOBIDB_LITE)	no GO terms	no GO terms
tr|A0A0M3KGY5|A0A0M3KGY5_ANISI	3	P:GO:0007049; C:GO:0000776; C:GO:0015630	P:cell cycle; C:kinetochore; C:microtubule cytoskeleton			Coil (COILS)	no GO terms	no GO terms
tr|A0A0M3J8T0|A0A0M3J8T0_ANISI	3	P:GO:0007049; C:GO:0000776; C:GO:0015630	P:cell cycle; C:kinetochore; C:microtubule cytoskeleton			Coil (COILS); Coil (COILS); PF15035 (PFAM)	no GO terms	no GO terms
tr|A0A0M3JK03|A0A0M3JK03_ANISI	3	P:GO:0009987; C:GO:0000775; C:GO:0005856	P:cellular process; C:chromosome, centromeric region; C:cytoskeleton			Coil (COILS); Coil (COILS); PTHR23159 (PANTHER); PTHR23159:SF31 (PANTHER)	no GO terms	no GO terms
tr|A0A0M3KDI3|A0A0M3KDI3_ANISI	1	C:GO:0005694	C:chromosome			Coil (COILS); Coil (COILS); Coil (COILS); Coil (COILS); Coil (COILS); mobidb-lite (MOBIDB_LITE); mobidb-lite (MOBIDB_LITE); PTHR23159 (PANTHER); PTHR23159:SF31 (PANTHER)	no GO terms	no GO terms
tr|A0A0M3J4T4|A0A0M3J4T4_ANISI	3	P:GO:0009987; C:GO:0000775; C:GO:0005856	P:cellular process; C:chromosome, centromeric region; C:cytoskeleton			Coil (COILS); G3DSA:1.20.1170.10 (GENE3D); mobidb-lite (MOBIDB_LITE); mobidb-lite (MOBIDB_LITE); mobidb-lite (MOBIDB_LITE); mobidb-lite (MOBIDB_LITE); SSF57997 (SUPERFAMILY)	no GO terms	no GO terms
tr|A0A0M3KGC7|A0A0M3KGC7_ANISI	3	P:GO:0009987; C:GO:0005694; C:GO:0015630	P:cellular process; C:chromosome; C:microtubule cytoskeleton			Coil (COILS); Coil (COILS)	no GO terms	no GO terms
tr|A0A0M3J6F1|A0A0M3J6F1_ANISI	3	P:GO:0009987; C:GO:0000775; C:GO:0005856	P:cellular process; C:chromosome, centromeric region; C:cytoskeleton			Coil (COILS); Coil (COILS); Coil (COILS); Coil (COILS); mobidb-lite (MOBIDB_LITE); PTHR23159 (PANTHER); PTHR23159:SF31 (PANTHER); SSF57997 (SUPERFAMILY)	no GO terms	no GO terms
tr|A0A0M3JLT0|A0A0M3JLT0_ANISI	6	P:GO:0051301; P:GO:0051321; C:GO:0000777; C:GO:0005737; C:GO:0005815; C:GO:0005819	P:cell division; P:meiotic cell cycle; C:condensed chromosome kinetochore; C:cytoplasm; C:microtubule organizing center; C:spindle			Coil (COILS); G3DSA:1.20.5.450 (GENE3D); mobidb-lite (MOBIDB_LITE); mobidb-lite (MOBIDB_LITE); mobidb-lite (MOBIDB_LITE); SSF90257 (SUPERFAMILY)	no GO terms	no GO terms
tr|A0A0M3KB56|A0A0M3KB56_ANISI	3	P:GO:0009987; C:GO:0000775; C:GO:0005856	P:cellular process; C:chromosome, centromeric region; C:cytoskeleton			Coil (COILS); Coil (COILS); Coil (COILS); Coil (COILS); Coil (COILS); Coil (COILS); PTHR23159 (PANTHER); PTHR23159:SF31 (PANTHER)	no GO terms	no GO terms
tr|A0A0M3KBF7|A0A0M3KBF7_ANISI	1	C:GO:0043232	C:intracellular non-membrane-bounded organelle			no IPS match	no IPS match	no IPS match
tr|A0A0M3KBJ9|A0A0M3KBJ9_ANISI	3	P:GO:0009987; C:GO:0000775; C:GO:0005856	P:cellular process; C:chromosome, centromeric region; C:cytoskeleton			Coil (COILS); Coil (COILS); Coil (COILS); Coil (COILS); Coil (COILS); PTHR23159:SF31 (PANTHER); PTHR23159 (PANTHER)	no GO terms	no GO terms
tr|A0A0M3JDJ0|A0A0M3JDJ0_ANISI	3	P:GO:0009987; C:GO:0000775; C:GO:0005856	P:cellular process; C:chromosome, centromeric region; C:cytoskeleton			Coil (COILS); Coil (COILS); Coil (COILS); mobidb-lite (MOBIDB_LITE); PTHR23159 (PANTHER); PTHR23159:SF31 (PANTHER)	no GO terms	no GO terms
tr|A0A0M3J6N3|A0A0M3J6N3_ANISI	3	P:GO:0009987; C:GO:0000775; C:GO:0005856	P:cellular process; C:chromosome, centromeric region; C:cytoskeleton			Coil (COILS); Coil (COILS); Coil (COILS); Coil (COILS); Coil (COILS); Coil (COILS); mobidb-lite (MOBIDB_LITE); mobidb-lite (MOBIDB_LITE); mobidb-lite (MOBIDB_LITE); PTHR23159 (PANTHER); PTHR23159:SF31 (PANTHER); SSF57997 (SUPERFAMILY)	no GO terms	no GO terms
tr|A0A0M3JL17|A0A0M3JL17_ANISI	1	C:GO:0005694	C:chromosome
tr|A0A0M3KCE7|A0A0M3KCE7_ANISI	3	P:GO:0009987; C:GO:0000775; C:GO:0005856	P:cellular process; C:chromosome, centromeric region; C:cytoskeleton
tr|A0A0M3K059|A0A0M3K059_ANISI	16	P:GO:0006090; P:GO:0006094; P:GO:0006107; P:GO:0006768; P:GO:0010629; P:GO:0019074; P:GO:0044791; P:GO:0071073; F:GO:0004736; F:GO:0005524; F:GO:0009374; F:GO:0042802; F:GO:0046872; C:GO:0005743; C:GO:0005759; C:GO:0005829	P:pyruvate metabolic process; P:gluconeogenesis; P:oxaloacetate metabolic process; P:biotin metabolic process; P:negative regulation of gene expression; P:viral RNA genome packaging; P:positive regulation by host of viral release from host cell; P:positive regulation of phospholipid biosynthetic process; F:pyruvate carboxylase activity; F:ATP binding; F:biotin binding; F:identical protein binding…	EC:6.4.1.1	Pyruvate carboxylase	IPR005481 (PFAM); IPR005482 (PFAM); IPR005930 (TIGRFAM); G3DSA:3.10.600.10 (GENE3D); IPR000089 (PFAM); IPR005479 (PFAM); IPR013785 (G3DSA:3.20.20.GENE3D); G3DSA:3.40.50.20 (GENE3D); G3DSA:1.10.10.60 (GENE3D); IPR013815 (G3DSA:3.30.1490.GENE3D); G3DSA:1.10.472.90 (GENE3D); G3DSA:2.40.50.100 (GENE3D); IPR003379 (PFAM); IPR000891 (PFAM); PTHR43778 (PANTHER); IPR005479 (PROSITE_PATTERNS); IPR011761 (…	P:GO:0006090; P:GO:0006094; F:GO:0003824; F:GO:0004736; F:GO:0005524; F:GO:0009374; F:GO:0046872	P:pyruvate metabolic process; P:gluconeogenesis; F:catalytic activity; F:pyruvate carboxylase activity; F:ATP binding; F:biotin binding; F:metal ion binding
tr|A0A0M3JDR4|A0A0M3JDR4_ANISI	29	P:GO:0001666; P:GO:0005980; P:GO:0006015; P:GO:0006874; P:GO:0008340; P:GO:0009617; P:GO:0042593; P:GO:0043312; P:GO:0051591; P:GO:0070266; F:GO:0002060; F:GO:0005524; F:GO:0005536; F:GO:0008184; F:GO:0016208; F:GO:0030170; F:GO:0032052; F:GO:0042803; F:GO:0102250; F:GO:0102499; C:GO:0005576; C:GO:0005829; C:GO:0016529; C:GO:0030018; C:GO:0030424; C:GO:0032991; C:GO:0035578; C:GO:0098723; C:GO:19…	P:response to hypoxia; P:glycogen catabolic process; P:5-phosphoribose 1-diphosphate biosynthetic process; P:cellular calcium ion homeostasis; P:determination of adult lifespan; P:response to bacterium; P:glucose homeostasis; P:neutrophil degranulation; P:response to cAMP; P:necroptotic process; F:purine nucleobase binding; F:ATP binding; F:glucose binding; F:glycogen phosphorylase activity; F:AM…	EC:2.4.1.1	Glycogen phosphorylase
tr|A0A0M3K8M3|A0A0M3K8M3_ANISI	48	P:GO:0000045; P:GO:0006622; P:GO:0006897; P:GO:0006979; P:GO:0007174; P:GO:0008333; P:GO:0010171; P:GO:0016042; P:GO:0019076; P:GO:0019886; P:GO:0022615; P:GO:0032482; P:GO:0032889; P:GO:0042147; P:GO:0043312; P:GO:0045453; P:GO:0045732; P:GO:0048524; P:GO:0051036; P:GO:0051649; P:GO:0061724; P:GO:0090383; P:GO:0090385; P:GO:0090387; P:GO:1903542; P:GO:1903543; P:GO:1905366; P:GO:2000643; F:GO:00…	P:autophagosome assembly; P:protein targeting to lysosome; P:endocytosis; P:response to oxidative stress; P:epidermal growth factor catabolic process; P:endosome to lysosome transport; P:body morphogenesis; P:lipid catabolic process; P:viral release from host cell; P:antigen processing and presentation of exogenous peptide antigen via MHC class II; P:protein to membrane docking; P:Rab protein sig…	EC:3.6.1.15	Nucleoside-triphosphate phosphatase
tr|A0A0M3K8S6|A0A0M3K8S6_ANISI	3	P:GO:0008152; F:GO:0016787; F:GO:0016798	P:metabolic process; F:hydrolase activity; F:hydrolase activity, acting on glycosyl bonds			Coil (COILS); IPR037238 (G3DSA:1.10.357.GENE3D); IPR012816 (PFAM); IPR012816 (CDD); IPR037238 (SUPERFAMILY)	no GO terms	no GO terms
tr|A0A0M3JXI1|A0A0M3JXI1_ANISI	22	P:GO:0000027; P:GO:0000122; P:GO:0002181; P:GO:0006417; P:GO:0006614; P:GO:0007283; P:GO:0007420; P:GO:0010939; P:GO:0051607; P:GO:0071493; P:GO:0097421; P:GO:1990403; F:GO:0003729; F:GO:0003735; F:GO:0005515; F:GO:0045182; C:GO:0005730; C:GO:0005774; C:GO:0005790; C:GO:0009941; C:GO:0042788; C:GO:0098556	P:ribosomal large subunit assembly; P:negative regulation of transcription by RNA polymerase II; P:cytoplasmic translation; P:regulation of translation; P:SRP-dependent cotranslational protein targeting to membrane; P:spermatogenesis; P:brain development; P:regulation of necrotic cell death; P:defense response to virus; P:cellular response to UV-B; P:liver regeneration; P:embryonic brain developm…
tr|A0A0M3IZH8|A0A0M3IZH8_ANISI	14	P:GO:0032496; P:GO:0042592; P:GO:0048246; P:GO:0060425; P:GO:0071320; P:GO:0071346; P:GO:0071480; P:GO:0071493; P:GO:1901194; F:GO:0003729; F:GO:0003735; C:GO:0009506; C:GO:0042788; C:GO:0097452	P:response to lipopolysaccharide; P:homeostatic process; P:macrophage chemotaxis; P:lung morphogenesis; P:cellular response to cAMP; P:cellular response to interferon-gamma; P:cellular response to gamma radiation; P:cellular response to UV-B; P:negative regulation of formation of translation preinitiation complex; F:mRNA binding; F:structural constituent of ribosome; C:plasmodesma; C:polysomal ri…
tr|A0A0M3IYV2|A0A0M3IYV2_ANISI	11	P:GO:0000184; P:GO:0002181; P:GO:0006413; P:GO:0019083; P:GO:0034198; P:GO:1900087; F:GO:0003735; F:GO:0005515; F:GO:0070180; C:GO:0005844; C:GO:0031672	P:nuclear-transcribed mRNA catabolic process, nonsense-mediated decay; P:cytoplasmic translation; P:translational initiation; P:viral transcription; P:cellular response to amino acid starvation; P:positive regulation of G1/S transition of mitotic cell cycle; F:structural constituent of ribosome; F:protein binding; F:large ribosomal subunit rRNA binding; C:polysome; C:A band
tr|A0A0M3J2I7|A0A0M3J2I7_ANISI	16	P:GO:0000184; P:GO:0002181; P:GO:0006413; P:GO:0006614; P:GO:0009793; P:GO:0009860; P:GO:0019083; P:GO:0097327; F:GO:0003729; F:GO:0003735; F:GO:0005515; C:GO:0005774; C:GO:0005886; C:GO:0009506; C:GO:0014069; C:GO:0042788	P:nuclear-transcribed mRNA catabolic process, nonsense-mediated decay; P:cytoplasmic translation; P:translational initiation; P:SRP-dependent cotranslational protein targeting to membrane; P:embryo development ending in seed dormancy; P:pollen tube growth; P:viral transcription; P:response to antineoplastic agent; F:mRNA binding; F:structural constituent of ribosome; F:protein binding; C:vacuolar…			IPR023573 (PFAM); G3DSA:3.10.20.10 (GENE3D); PTHR10052:SF1 (PANTHER); IPR028877 (PANTHER); IPR028877 (HAMAP)	P:GO:0006412; F:GO:0003735; C:GO:0005840	P:translation; F:structural constituent of ribosome; C:ribosome
tr|A0A0M3JXJ4|A0A0M3JXJ4_ANISI	13	P:GO:0000027; P:GO:0002181; P:GO:0006614; P:GO:0006979; P:GO:0008283; P:GO:0009409; P:GO:0009644; F:GO:0003735; F:GO:0005515; F:GO:0019843; F:GO:1904841; C:GO:0030687; C:GO:0042788	P:ribosomal large subunit assembly; P:cytoplasmic translation; P:SRP-dependent cotranslational protein targeting to membrane; P:response to oxidative stress; P:cell population proliferation; P:response to cold; P:response to high light intensity; F:structural constituent of ribosome; F:protein binding; F:rRNA binding; F:TORC2 complex binding; C:preribosome, large subunit precursor; C:polysomal ri…			IPR013025 (PFAM); IPR012677 (G3DSA:3.30.70.GENE3D); IPR005633 (PFAM); IPR019985 (TIGRFAM); PTHR11620:SF64 (PANTHER); PTHR11620 (PANTHER); IPR001014 (PROSITE_PATTERNS); IPR013025 (HAMAP); IPR012678 (SUPERFAMILY)	P:GO:0006412; F:GO:0003735; C:GO:0005840	P:translation; F:structural constituent of ribosome; C:ribosome
tr|A0A0M3JWX6|A0A0M3JWX6_ANISI	19	P:GO:0000463; P:GO:0002181; P:GO:0035073; P:GO:0097421; P:GO:1905267; F:GO:0000171; F:GO:0003677; F:GO:0003729; F:GO:0003735; F:GO:0008097; F:GO:0042803; C:GO:0005618; C:GO:0005730; C:GO:0005774; C:GO:0005886; C:GO:0009507; C:GO:0014069; C:GO:0031672; C:GO:0042788	P:maturation of LSU-rRNA from tricistronic rRNA transcript (SSU-rRNA, 5.8S rRNA, LSU-rRNA); P:cytoplasmic translation; P:pupariation; P:liver regeneration; P:endonucleolytic cleavage involved in tRNA processing; F:ribonuclease MRP activity; F:DNA binding; F:mRNA binding; F:structural constituent of ribosome; F:5S rRNA binding; F:protein homodimerization activity; C:cell wall; C:nucleolus; C:vacuo…
tr|A0A0M3K2K1|A0A0M3K2K1_ANISI	11	P:GO:0002181; P:GO:1990090; F:GO:0003729; F:GO:0003735; F:GO:0005515; F:GO:0019843; C:GO:0005730; C:GO:0005774; C:GO:0005886; C:GO:0014069; C:GO:0042788	P:cytoplasmic translation; P:cellular response to nerve growth factor stimulus; F:mRNA binding; F:structural constituent of ribosome; F:protein binding; F:rRNA binding; C:nucleolus; C:vacuolar membrane; C:plasma membrane; C:postsynaptic density; C:polysomal ribosome
tr|A0A0M3JRP9|A0A0M3JRP9_ANISI	20	P:GO:0000027; P:GO:0002181; P:GO:0010269; P:GO:0034059; P:GO:0046686; P:GO:0071320; P:GO:0071353; P:GO:1904401; P:GO:1904628; F:GO:0003735; F:GO:0005515; F:GO:0042277; F:GO:0044877; F:GO:0070180; C:GO:0005730; C:GO:0005886; C:GO:0014069; C:GO:0030425; C:GO:0036464; C:GO:0042788	P:ribosomal large subunit assembly; P:cytoplasmic translation; P:response to selenium ion; P:response to anoxia; P:response to cadmium ion; P:cellular response to cAMP; P:cellular response to interleukin-4; P:cellular response to Thyroid stimulating hormone; P:cellular response to phorbol 13-acetate 12-myristate; F:structural constituent of ribosome; F:protein binding; F:peptide binding; F:protei…			PF00428 (PFAM); IPR040637 (PFAM); IPR030670 (PIRSF); IPR001790 (PFAM); G3DSA:3.30.70.1730 (GENE3D); G3DSA:3.90.105.20 (GENE3D); mobidb-lite (MOBIDB_LITE); mobidb-lite (MOBIDB_LITE); PTHR45699 (PANTHER); PTHR45699:SF3 (PANTHER); cd05795 (CDD); SSF160369 (SUPERFAMILY)	P:GO:0042254	P:ribosome biogenesis
tr|A0A0M3JSL1|A0A0M3JSL1_ANISI	14	P:GO:0000184; P:GO:0002181; P:GO:0006414; P:GO:0006614; P:GO:0032147; P:GO:0045727; P:GO:0071320; P:GO:1904401; F:GO:0003735; F:GO:0005515; F:GO:0030295; F:GO:0043021; C:GO:0005840; C:GO:0005886	P:nuclear-transcribed mRNA catabolic process, nonsense-mediated decay; P:cytoplasmic translation; P:translational elongation; P:SRP-dependent cotranslational protein targeting to membrane; P:activation of protein kinase activity; P:positive regulation of translation; P:cellular response to cAMP; P:cellular response to Thyroid stimulating hormone; F:structural constituent of ribosome; F:protein bi…			PF00428 (PFAM); IPR038716 (G3DSA:1.10.10.GENE3D); mobidb-lite (MOBIDB_LITE); PTHR45696 (PANTHER); IPR027534 (HAMAP); cd05831 (CDD)	P:GO:0006414; F:GO:0003735; C:GO:0005840	P:translational elongation; F:structural constituent of ribosome; C:ribosome
tr|A0A0M3K0N6|A0A0M3K0N6_ANISI	3	P:GO:0006487; C:GO:0005789; C:GO:0005791	P:protein N-linked glycosylation; C:endoplasmic reticulum membrane; C:rough endoplasmic reticulum
tr|A0A0M3JQZ3|A0A0M3JQZ3_ANISI	35	P:GO:0000028; P:GO:0000184; P:GO:0002181; P:GO:0006407; P:GO:0006413; P:GO:0006614; P:GO:0007584; P:GO:0008340; P:GO:0019083; P:GO:0030855; P:GO:0031581; P:GO:0034198; P:GO:0042060; P:GO:0045104; P:GO:0045860; F:GO:0000049; F:GO:0000822; F:GO:0003729; F:GO:0003735; F:GO:0005200; F:GO:0008307; F:GO:0030506; F:GO:0047485; C:GO:0005618; C:GO:0005882; C:GO:0005903; C:GO:0005925; C:GO:0009925; C:GO:00…	P:ribosomal small subunit assembly; P:nuclear-transcribed mRNA catabolic process, nonsense-mediated decay; P:cytoplasmic translation; P:rRNA export from nucleus; P:translational initiation; P:SRP-dependent cotranslational protein targeting to membrane; P:response to nutrient; P:determination of adult lifespan; P:viral transcription; P:epithelial cell differentiation; P:hemidesmosome assembly; P:c…
tr|A0A0M3IYX4|A0A0M3IYX4_ANISI	10	P:GO:0000184; P:GO:0002181; P:GO:0006413; P:GO:0006614; P:GO:0010243; P:GO:0010608; P:GO:0019083; F:GO:0003735; C:GO:0005654; C:GO:0042788	P:nuclear-transcribed mRNA catabolic process, nonsense-mediated decay; P:cytoplasmic translation; P:translational initiation; P:SRP-dependent cotranslational protein targeting to membrane; P:response to organonitrogen compound; P:posttranscriptional regulation of gene expression; P:viral transcription; F:structural constituent of ribosome; C:nucleoplasm; C:polysomal ribosome			IPR000530 (PRINTS); IPR029064 (G3DSA:3.30.1330.GENE3D); IPR004038 (PFAM); IPR000530 (PANTHER); IPR000530 (PROSITE_PATTERNS); IPR029064 (SUPERFAMILY)	P:GO:0006412; F:GO:0003735; C:GO:0005840	P:translation; F:structural constituent of ribosome; C:ribosome
tr|A0A0M3JVI3|A0A0M3JVI3_ANISI	26	P:GO:0000028; P:GO:0000462; P:GO:0002181; P:GO:0002548; P:GO:0007000; P:GO:0007219; P:GO:0009991; P:GO:0019083; P:GO:0030218; P:GO:0031640; P:GO:0050829; P:GO:0051262; P:GO:0060265; P:GO:0060266; P:GO:0061844; F:GO:0003729; F:GO:0003735; F:GO:0017134; F:GO:0019901; F:GO:0031369; F:GO:0042803; C:GO:0005654; C:GO:0005730; C:GO:0009506; C:GO:0014069; C:GO:0042788	P:ribosomal small subunit assembly; P:maturation of SSU-rRNA from tricistronic rRNA transcript (SSU-rRNA, 5.8S rRNA, LSU-rRNA); P:cytoplasmic translation; P:monocyte chemotaxis; P:nucleolus organization; P:Notch signaling pathway; P:response to extracellular stimulus; P:viral transcription; P:erythrocyte differentiation; P:killing of cells of other organism; P:defense response to Gram-negative ba…
tr|A0A0M3IZR8|A0A0M3IZR8_ANISI	17	P:GO:0000028; P:GO:0000469; P:GO:0002181; P:GO:0006407; P:GO:0006413; P:GO:0006614; P:GO:0019083; P:GO:0030490; P:GO:1900153; F:GO:0003729; F:GO:0003735; F:GO:0005515; C:GO:0005618; C:GO:0005654; C:GO:0005886; C:GO:0042788; C:GO:0098556	P:ribosomal small subunit assembly; P:cleavage involved in rRNA processing; P:cytoplasmic translation; P:rRNA export from nucleus; P:translational initiation; P:SRP-dependent cotranslational protein targeting to membrane; P:viral transcription; P:maturation of SSU-rRNA; P:positive regulation of nuclear-transcribed mRNA catabolic process, deadenylation-dependent decay; F:mRNA binding; F:structural…			IPR000289 (PFAM); G3DSA:2.40.50.140 (GENE3D); IPR000289 (PANTHER); IPR000289 (HAMAP); IPR000289 (CDD); IPR012340 (SUPERFAMILY)	P:GO:0006412; F:GO:0003735; C:GO:0005840	P:translation; F:structural constituent of ribosome; C:ribosome
tr|A0A0M3K2P7|A0A0M3K2P7_ANISI	12	P:GO:0002181; P:GO:0006413; P:GO:0030154; P:GO:0043066; P:GO:0045471; P:GO:0045727; P:GO:0048146; F:GO:0003735; F:GO:0031369; F:GO:0048027; C:GO:0005730; C:GO:0005829	P:cytoplasmic translation; P:translational initiation; P:cell differentiation; P:negative regulation of apoptotic process; P:response to ethanol; P:positive regulation of translation; P:positive regulation of fibroblast proliferation; F:structural constituent of ribosome; F:translation initiation factor binding; F:mRNA 5'-UTR binding; C:nucleolus; C:cytosol
tr|A0A0M3KBD1|A0A0M3KBD1_ANISI	13	P:GO:0000028; P:GO:0006407; P:GO:0006412; P:GO:0065007; F:GO:0003729; F:GO:0003735; F:GO:0005515; F:GO:0019843; C:GO:0005618; C:GO:0005886; C:GO:0009506; C:GO:0009507; C:GO:0042788	P:ribosomal small subunit assembly; P:rRNA export from nucleus; P:translation; P:biological regulation; F:mRNA binding; F:structural constituent of ribosome; F:protein binding; F:rRNA binding; C:cell wall; C:plasma membrane; C:plasmodesma; C:chloroplast; C:polysomal ribosome
tr|A0A0M3KCD2|A0A0M3KCD2_ANISI	13	P:GO:0006099; P:GO:0006105; P:GO:0006121; P:GO:0007399; F:GO:0005515; F:GO:0005524; F:GO:0008177; F:GO:0009055; F:GO:0050660; F:GO:0050897; C:GO:0005618; C:GO:0005730; C:GO:0005749	P:tricarboxylic acid cycle; P:succinate metabolic process; P:mitochondrial electron transport, succinate to ubiquinone; P:nervous system development; F:protein binding; F:ATP binding; F:succinate dehydrogenase (ubiquinone) activity; F:electron transfer activity; F:flavin adenine dinucleotide binding; F:cobalt ion binding; C:cell wall; C:nucleolus; C:mitochondrial respiratory chain complex II, suc…	EC:1.3.5.1	Succinate dehydrogenase (quinone)	IPR015939 (PFAM); IPR036188 (G3DSA:3.50.50.GENE3D); IPR003953 (PFAM); G3DSA:1.20.58.100 (GENE3D); G3DSA:4.10.80.40 (GENE3D); PTHR11632:SF37 (PANTHER); PTHR11632 (PANTHER); PTHR11632:SF37 (PANTHER); IPR037099 (SUPERFAMILY); IPR036188 (SUPERFAMILY)	P:GO:0055114; F:GO:0016491	P:oxidation-reduction process; F:oxidoreductase activity
tr|A0A0M3JA18|A0A0M3JA18_ANISI	14	P:GO:0006099; P:GO:0006105; P:GO:0006121; P:GO:0007399; F:GO:0005515; F:GO:0005524; F:GO:0008177; F:GO:0009055; F:GO:0050660; F:GO:0050897; C:GO:0005618; C:GO:0005730; C:GO:0005749; C:GO:0005886	P:tricarboxylic acid cycle; P:succinate metabolic process; P:mitochondrial electron transport, succinate to ubiquinone; P:nervous system development; F:protein binding; F:ATP binding; F:succinate dehydrogenase (ubiquinone) activity; F:electron transfer activity; F:flavin adenine dinucleotide binding; F:cobalt ion binding; C:cell wall; C:nucleolus; C:mitochondrial respiratory chain complex II, suc…	EC:1.3.5.1	Succinate dehydrogenase (quinone)
tr|A0A0M3JRB2|A0A0M3JRB2_ANISI	14	P:GO:0006099; P:GO:0006105; P:GO:0006121; F:GO:0005515; F:GO:0008177; F:GO:0009055; F:GO:0046872; F:GO:0048039; F:GO:0051537; F:GO:0051538; F:GO:0051539; C:GO:0005654; C:GO:0005749; C:GO:0005886	P:tricarboxylic acid cycle; P:succinate metabolic process; P:mitochondrial electron transport, succinate to ubiquinone; F:protein binding; F:succinate dehydrogenase (ubiquinone) activity; F:electron transfer activity; F:metal ion binding; F:ubiquinone binding; F:2 iron, 2 sulfur cluster binding; F:3 iron, 4 sulfur cluster binding; F:4 iron, 4 sulfur cluster binding; C:nucleoplasm; C:mitochondrial…	EC:1.3.5.1	Succinate dehydrogenase (quinone)	PF13534 (PFAM); IPR012675 (G3DSA:3.10.20.GENE3D); IPR004489 (TIGRFAM); IPR025192 (PFAM); IPR009051 (G3DSA:1.10.1060.GENE3D); PTHR11921:SF29 (PANTHER); PTHR11921 (PANTHER); IPR006058 (PROSITE_PATTERNS); IPR017900 (PROSITE_PATTERNS); IPR001041 (PROSITE_PROFILES); IPR017896 (PROSITE_PROFILES); IPR001041 (CDD); IPR036010 (SUPERFAMILY); IPR009051 (SUPERFAMILY)	P:GO:0006099; P:GO:0055114; F:GO:0009055; F:GO:0016491; F:GO:0051536; F:GO:0051537	P:tricarboxylic acid cycle; P:oxidation-reduction process; F:electron transfer activity; F:oxidoreductase activity; F:iron-sulfur cluster binding; F:2 iron, 2 sulfur cluster binding
tr|A0A0M3KE43|A0A0M3KE43_ANISI	16	P:GO:0006099; P:GO:0006101; P:GO:0006121; P:GO:0006470; P:GO:0009150; P:GO:0009167; P:GO:0009205; P:GO:0010719; P:GO:0018293; P:GO:0034553; P:GO:0055070; P:GO:0090090; F:GO:0005515; C:GO:0005730; C:GO:0005759; C:GO:0005829	P:tricarboxylic acid cycle; P:citrate metabolic process; P:mitochondrial electron transport, succinate to ubiquinone; P:protein dephosphorylation; P:purine ribonucleotide metabolic process; P:purine ribonucleoside monophosphate metabolic process; P:purine ribonucleoside triphosphate metabolic process; P:negative regulation of epithelial to mesenchymal transition; P:protein-FAD linkage; P:mitochon…			IPR036714 (G3DSA:1.10.150.GENE3D); IPR005631 (PFAM); PTHR12469:SF2 (PANTHER); PTHR12469 (PANTHER); IPR028882 (HAMAP); IPR036714 (SUPERFAMILY)	P:GO:0018293; C:GO:0005739	P:protein-FAD linkage; C:mitochondrion
tr|A0A158PNW5|A0A158PNW5_ANISI	21	P:GO:0006928; P:GO:0007155; P:GO:0007409; P:GO:0009968; P:GO:0010975; P:GO:0031581; P:GO:0040011; P:GO:0044087; P:GO:0048592; P:GO:0050807; P:GO:0051130; F:GO:0005515; F:GO:0016787; C:GO:0005576; C:GO:0005622; C:GO:0016021; C:GO:0030056; C:GO:0032421; C:GO:0043005; C:GO:0043226; C:GO:0098590	P:movement of cell or subcellular component; P:cell adhesion; P:axonogenesis; P:negative regulation of signal transduction; P:regulation of neuron projection development; P:hemidesmosome assembly; P:locomotion; P:regulation of cellular component biogenesis; P:eye morphogenesis; P:regulation of synapse organization; P:positive regulation of cellular component organization; F:protein binding; F:hyd…			Coil (COILS); Coil (COILS); PR00014 (PRINTS); IPR013783 (G3DSA:2.60.40.GENE3D); IPR013783 (G3DSA:2.60.40.GENE3D); IPR013783 (G3DSA:2.60.40.GENE3D); IPR013783 (G3DSA:2.60.40.GENE3D); IPR013783 (G3DSA:2.60.40.GENE3D); IPR013783 (G3DSA:2.60.40.GENE3D); IPR013783 (G3DSA:2.60.40.GENE3D); IPR013783 (G3DSA:2.60.40.GENE3D); IPR013783 (G3DSA:2.60.40.GENE3D); IPR013783 (G3DSA:2.60.40.GENE3D); IPR003961 (PF…	F:GO:0005515	F:protein binding
tr|A0A0M3JZT4|A0A0M3JZT4_ANISI	14	P:GO:0000743; P:GO:0030989; P:GO:0040001; P:GO:0048315; P:GO:0051292; P:GO:2000582; F:GO:0008092; F:GO:0045505; F:GO:0051959; C:GO:0005868; C:GO:0005881; C:GO:0034399; C:GO:0035974; C:GO:1990429	P:nuclear migration involved in conjugation with cellular fusion; P:dynein-driven meiotic oscillatory nuclear movement; P:establishment of mitotic spindle localization; P:conidium formation; P:nuclear pore complex assembly; P:positive regulation of ATP-dependent microtubule motor activity, plus-end-directed; F:cytoskeletal protein binding; F:dynein intermediate chain binding; F:dynein light inter…
tr|A0A0M3JT07|A0A0M3JT07_ANISI	24	P:GO:0006950; P:GO:0006996; P:GO:0007275; P:GO:0007281; P:GO:0007283; P:GO:0009628; P:GO:0010564; P:GO:0010587; P:GO:0010817; P:GO:0016071; P:GO:0031328; P:GO:0035195; P:GO:1903506; F:GO:0003713; F:GO:0003723; F:GO:0004521; F:GO:0005515; C:GO:0005829; C:GO:0012505; C:GO:0016020; C:GO:0016442; C:GO:0043186; C:GO:0071944; C:GO:0097433	P:response to stress; P:organelle organization; P:multicellular organism development; P:germ cell development; P:spermatogenesis; P:response to abiotic stimulus; P:regulation of cell cycle process; P:miRNA catabolic process; P:regulation of hormone levels; P:mRNA metabolic process; P:positive regulation of cellular biosynthetic process; P:gene silencing by miRNA; P:regulation of nucleic acid-temp…			G3DSA:2.30.30.140 (GENE3D); IPR016685 (PIRSF); IPR035437 (G3DSA:2.40.50.GENE3D); IPR035437 (G3DSA:2.40.50.GENE3D); IPR016071 (PFAM); IPR002999 (PFAM); IPR035437 (G3DSA:2.40.50.GENE3D); IPR035437 (G3DSA:2.40.50.GENE3D); PTHR12302 (PANTHER); PTHR12302:SF2 (PANTHER); IPR002999 (PROSITE_PROFILES); IPR016071 (PROSITE_PROFILES); IPR016071 (PROSITE_PROFILES); IPR016071 (PROSITE_PROFILES); IPR016071 (PRO…	P:GO:0031047; C:GO:0016442	P:gene silencing by RNA; C:RISC complex
tr|A0A0M3JZ77|A0A0M3JZ77_ANISI	56	P:GO:0001320; P:GO:0001817; P:GO:0001975; P:GO:0003006; P:GO:0006878; P:GO:0006882; P:GO:0008015; P:GO:0010039; P:GO:0019430; P:GO:0022008; P:GO:0034465; P:GO:0035195; P:GO:0035865; P:GO:0036091; P:GO:0040028; P:GO:0043066; P:GO:0043085; P:GO:0044419; P:GO:0045859; P:GO:0046688; P:GO:0048468; P:GO:0050665; P:GO:0050821; P:GO:0051597; P:GO:0051770; P:GO:0051881; P:GO:0060378; P:GO:0070050; P:GO:00…	P:age-dependent response to reactive oxygen species involved in chronological cell aging; P:regulation of cytokine production; P:response to amphetamine; P:developmental process involved in reproduction; P:cellular copper ion homeostasis; P:cellular zinc ion homeostasis; P:blood circulation; P:response to iron ion; P:removal of superoxide radicals; P:neurogenesis; P:response to carbon monoxide; P…	EC:1.15.1.1	Superoxide dismutase	IPR036423 (G3DSA:2.60.40.GENE3D); IPR001424 (PFAM); IPR024134 (PANTHER); PTHR10003:SF71 (PANTHER); IPR018152 (PROSITE_PATTERNS); IPR018152 (PROSITE_PATTERNS); IPR001424 (CDD); IPR036423 (SUPERFAMILY)	P:GO:0006801; P:GO:0055114; F:GO:0004784; F:GO:0046872	P:superoxide metabolic process; P:oxidation-reduction process; F:superoxide dismutase activity; F:metal ion binding
tr|A0A0M3K6L1|A0A0M3K6L1_ANISI	57	P:GO:0000187; P:GO:0001541; P:GO:0001819; P:GO:0001895; P:GO:0001975; P:GO:0002262; P:GO:0006749; P:GO:0006879; P:GO:0007283; P:GO:0007566; P:GO:0007569; P:GO:0007605; P:GO:0007626; P:GO:0008217; P:GO:0009408; P:GO:0019226; P:GO:0019430; P:GO:0032287; P:GO:0034465; P:GO:0035865; P:GO:0040014; P:GO:0042542; P:GO:0043524; P:GO:0045471; P:GO:0045541; P:GO:0046688; P:GO:0046716; P:GO:0048678; P:GO:00…	P:activation of MAPK activity; P:ovarian follicle development; P:positive regulation of cytokine production; P:retina homeostasis; P:response to amphetamine; P:myeloid cell homeostasis; P:glutathione metabolic process; P:cellular iron ion homeostasis; P:spermatogenesis; P:embryo implantation; P:cell aging; P:sensory perception of sound; P:locomotory behavior; P:regulation of blood pressure; P:res…	EC:1.15.1.1	Superoxide dismutase	IPR001424 (PRINTS); IPR036423 (G3DSA:2.60.40.GENE3D); IPR001424 (PFAM); PTHR10003:SF75 (PANTHER); IPR024134 (PANTHER); IPR018152 (PROSITE_PATTERNS); IPR018152 (PROSITE_PATTERNS); IPR001424 (CDD); IPR036423 (SUPERFAMILY)	P:GO:0006801; P:GO:0055114; F:GO:0004784; F:GO:0046872	P:superoxide metabolic process; P:oxidation-reduction process; F:superoxide dismutase activity; F:metal ion binding
tr|A0A0M3K8P9|A0A0M3K8P9_ANISI	10	P:GO:0006597; P:GO:0008295; P:GO:0015940; P:GO:0036360; P:GO:1990830; F:GO:0004766; F:GO:0016768; F:GO:0042803; C:GO:0005829; C:GO:0005886	P:spermine biosynthetic process; P:spermidine biosynthetic process; P:pantothenate biosynthetic process; P:sorocarp stalk morphogenesis; P:cellular response to leukemia inhibitory factor; F:spermidine synthase activity; F:spermine synthase activity; F:protein homodimerization activity; C:cytosol; C:plasma membrane	EC:2.5.1.16; EC:2.5.1.22	Spermidine synthase; Spermine synthase	Coil (COILS); G3DSA:3.40.50.150 (GENE3D); IPR035246 (PFAM); PF01564 (PFAM); G3DSA:3.40.50.150 (GENE3D); IPR001045 (TIGRFAM); IPR037163 (G3DSA:2.30.140.GENE3D); mobidb-lite (MOBIDB_LITE); mobidb-lite (MOBIDB_LITE); PTHR11558 (PANTHER); IPR030373 (PROSITE_PATTERNS); IPR030374 (PROSITE_PROFILES); IPR001045 (HAMAP); cd02440 (CDD); IPR029063 (SUPERFAMILY); IPR029063 (SUPERFAMILY)	F:GO:0003824	F:catalytic activity
tr|A0A0M3K9V5|A0A0M3K9V5_ANISI	18	P:GO:0007165; P:GO:0007186; P:GO:0045434; P:GO:0046662; P:GO:1904066; P:GO:1904068; F:GO:0004930; F:GO:0008528; F:GO:0042803; F:GO:0046982; F:GO:1904067; C:GO:0005794; C:GO:0005886; C:GO:0005929; C:GO:0016020; C:GO:0016021; C:GO:0042995; C:GO:0097730	P:signal transduction; P:G protein-coupled receptor signaling pathway; P:negative regulation of female receptivity, post-mating; P:regulation of oviposition; P:G protein-coupled receptor signaling pathway involved in dauer larval development; P:G protein-coupled receptor signaling pathway involved in social behavior; F:G protein-coupled receptor activity; F:G protein-coupled peptide receptor acti…
tr|A0A0M3JA13|A0A0M3JA13_ANISI	68	P:GO:0002260; P:GO:0006779; P:GO:0006888; P:GO:0007009; P:GO:0007026; P:GO:0007030; P:GO:0007041; P:GO:0007166; P:GO:0007274; P:GO:0007308; P:GO:0007417; P:GO:0008360; P:GO:0009966; P:GO:0010172; P:GO:0016079; P:GO:0016199; P:GO:0030097; P:GO:0030727; P:GO:0031532; P:GO:0032092; P:GO:0032535; P:GO:0040012; P:GO:0040018; P:GO:0042062; P:GO:0042102; P:GO:0043312; P:GO:0045478; P:GO:0048790; P:GO:00…	P:lymphocyte homeostasis; P:porphyrin-containing compound biosynthetic process; P:endoplasmic reticulum to Golgi vesicle-mediated transport; P:plasma membrane organization; P:negative regulation of microtubule depolymerization; P:Golgi organization; P:lysosomal transport; P:cell surface receptor signaling pathway; P:neuromuscular synaptic transmission; P:oocyte construction; P:central nervous sys…			Coil (COILS); Coil (COILS); G3DSA:1.20.58.60 (GENE3D); G3DSA:1.20.58.1940 (GENE3D); IPR002017 (PFAM); PTHR11915 (PANTHER); PTHR11915 (PANTHER); PTHR11915:SF427 (PANTHER); PTHR11915:SF427 (PANTHER); cd00176 (CDD); SSF46966 (SUPERFAMILY)	F:GO:0005515	F:protein binding
tr|A0A0M3JJL9|A0A0M3JJL9_ANISI	61	P:GO:0002260; P:GO:0006779; P:GO:0007009; P:GO:0007026; P:GO:0007182; P:GO:0007274; P:GO:0007308; P:GO:0007417; P:GO:0008360; P:GO:0010172; P:GO:0016079; P:GO:0016199; P:GO:0030097; P:GO:0030727; P:GO:0031532; P:GO:0032092; P:GO:0032880; P:GO:0040012; P:GO:0040018; P:GO:0042062; P:GO:0042102; P:GO:0043312; P:GO:0045478; P:GO:0048193; P:GO:0048790; P:GO:0051049; P:GO:0060390; P:GO:0072499; P:GO:00…	P:lymphocyte homeostasis; P:porphyrin-containing compound biosynthetic process; P:plasma membrane organization; P:negative regulation of microtubule depolymerization; P:common-partner SMAD protein phosphorylation; P:neuromuscular synaptic transmission; P:oocyte construction; P:central nervous system development; P:regulation of cell shape; P:embryonic body morphogenesis; P:synaptic vesicle exocyt…
tr|A0A0M3J625|A0A0M3J625_ANISI	58	P:GO:0002260; P:GO:0006468; P:GO:0006779; P:GO:0007009; P:GO:0007026; P:GO:0007165; P:GO:0007274; P:GO:0007308; P:GO:0007417; P:GO:0008360; P:GO:0010172; P:GO:0016199; P:GO:0030097; P:GO:0030727; P:GO:0031532; P:GO:0032092; P:GO:0032879; P:GO:0034613; P:GO:0040012; P:GO:0040018; P:GO:0042062; P:GO:0042102; P:GO:0043312; P:GO:0045478; P:GO:0048193; P:GO:0048790; P:GO:0051017; F:GO:0005178; F:GO:00…	P:lymphocyte homeostasis; P:protein phosphorylation; P:porphyrin-containing compound biosynthetic process; P:plasma membrane organization; P:negative regulation of microtubule depolymerization; P:signal transduction; P:neuromuscular synaptic transmission; P:oocyte construction; P:central nervous system development; P:regulation of cell shape; P:embryonic body morphogenesis; P:axon midline choice …
tr|A0A158PP53|A0A158PP53_ANISI	63	P:GO:0001666; P:GO:0002376; P:GO:0006888; P:GO:0007016; P:GO:0007268; P:GO:0007411; P:GO:0007605; P:GO:0007628; P:GO:0010459; P:GO:0019226; P:GO:0021952; P:GO:0030050; P:GO:0030335; P:GO:0032417; P:GO:0033135; P:GO:0033209; P:GO:0035357; P:GO:0042981; P:GO:0045162; P:GO:0048384; P:GO:0048549; P:GO:0050808; P:GO:0051017; P:GO:0051271; P:GO:0061337; P:GO:0070830; P:GO:0072659; P:GO:1900025; P:GO:19…	P:response to hypoxia; P:immune system process; P:endoplasmic reticulum to Golgi vesicle-mediated transport; P:cytoskeletal anchoring at plasma membrane; P:chemical synaptic transmission; P:axon guidance; P:sensory perception of sound; P:adult walking behavior; P:negative regulation of heart rate; P:transmission of nerve impulse; P:central nervous system projection neuron axonogenesis; P:vesicle …			Coil (COILS); Coil (COILS); Coil (COILS); Coil (COILS); Coil (COILS); Coil (COILS); Coil (COILS); Coil (COILS); Coil (COILS); Coil (COILS); Coil (COILS); Coil (COILS); Coil (COILS); Coil (COILS); Coil (COILS); Coil (COILS); IPR001605 (PRINTS); G3DSA:1.20.58.60 (GENE3D); G3DSA:1.20.58.60 (GENE3D); G3DSA:1.20.58.60 (GENE3D); IPR001715 (PFAM); G3DSA:1.20.58.60 (GENE3D); G3DSA:1.20.58.1940 (GENE3D); …	F:GO:0005515; F:GO:0005543	F:protein binding; F:phospholipid binding
tr|A0A0M3K5J1|A0A0M3K5J1_ANISI	60	P:GO:0000281; P:GO:0006779; P:GO:0006888; P:GO:0007009; P:GO:0007026; P:GO:0007182; P:GO:0007274; P:GO:0007417; P:GO:0010172; P:GO:0016081; P:GO:0016199; P:GO:0016358; P:GO:0017158; P:GO:0019886; P:GO:0022604; P:GO:0030036; P:GO:0030097; P:GO:0030534; P:GO:0032535; P:GO:0040012; P:GO:0042062; P:GO:0043001; P:GO:0046716; P:GO:0048790; P:GO:0060390; P:GO:0071361; P:GO:0071709; P:GO:0072499; P:GO:19…	P:mitotic cytokinesis; P:porphyrin-containing compound biosynthetic process; P:endoplasmic reticulum to Golgi vesicle-mediated transport; P:plasma membrane organization; P:negative regulation of microtubule depolymerization; P:common-partner SMAD protein phosphorylation; P:neuromuscular synaptic transmission; P:central nervous system development; P:embryonic body morphogenesis; P:synaptic vesicle…			Coil (COILS); Coil (COILS); Coil (COILS); Coil (COILS); Coil (COILS); Coil (COILS); Coil (COILS); Coil (COILS); G3DSA:1.20.58.60 (GENE3D); G3DSA:1.20.58.60 (GENE3D); G3DSA:1.20.58.60 (GENE3D); G3DSA:1.20.58.1940 (GENE3D); G3DSA:1.20.58.60 (GENE3D); IPR002017 (PFAM); G3DSA:1.20.58.60 (GENE3D); G3DSA:1.20.58.60 (GENE3D); G3DSA:1.20.58.60 (GENE3D); G3DSA:1.20.58.1940 (GENE3D); PTHR11915:SF226 (PANTH…	F:GO:0005515	F:protein binding
tr|A0A0M3JUM8|A0A0M3JUM8_ANISI	64	P:GO:0000122; P:GO:0000184; P:GO:0000381; P:GO:0001837; P:GO:0001889; P:GO:0006405; P:GO:0007166; P:GO:0007411; P:GO:0008584; P:GO:0009953; P:GO:0016325; P:GO:0019087; P:GO:0021549; P:GO:0030324; P:GO:0032211; P:GO:0032212; P:GO:0035865; P:GO:0042149; P:GO:0042752; P:GO:0042789; P:GO:0045451; P:GO:0045727; P:GO:0045760; P:GO:0045944; P:GO:0048255; P:GO:0051592; P:GO:0051602; P:GO:0061158; P:GO:00…	P:negative regulation of transcription by RNA polymerase II; P:nuclear-transcribed mRNA catabolic process, nonsense-mediated decay; P:regulation of alternative mRNA splicing, via spliceosome; P:epithelial to mesenchymal transition; P:liver development; P:RNA export from nucleus; P:cell surface receptor signaling pathway; P:axon guidance; P:male gonad development; P:dorsal/ventral pattern formatio…	EC:3.6.1.15	Nucleoside-triphosphate phosphatase
tr|A0A0M3KIL0|A0A0M3KIL0_ANISI	8	P:GO:0010171; P:GO:0030198; P:GO:0051093; P:GO:0051241; F:GO:0005488; F:GO:0042302; C:GO:0005583; C:GO:0060106	P:body morphogenesis; P:extracellular matrix organization; P:negative regulation of developmental process; P:negative regulation of multicellular organismal process; F:binding; F:structural constituent of cuticle; C:fibrillar collagen trimer; C:cortical layer of collagen and cuticulin-based cuticle extracellular matrix			Coil (COILS); Coil (COILS); IPR008160 (PFAM); mobidb-lite (MOBIDB_LITE); PTHR24637:SF273 (PANTHER); PTHR24637 (PANTHER)	no GO terms	no GO terms
tr|A0A0M3J2S3|A0A0M3J2S3_ANISI	39	P:GO:0001568; P:GO:0002062; P:GO:0003417; P:GO:0007179; P:GO:0007399; P:GO:0007423; P:GO:0007507; P:GO:0009791; P:GO:0010165; P:GO:0018149; P:GO:0030199; P:GO:0035239; P:GO:0042060; P:GO:0042338; P:GO:0048523; P:GO:0048568; P:GO:0048583; P:GO:0048729; P:GO:0050793; P:GO:0051239; P:GO:0060429; P:GO:0065008; P:GO:0071230; P:GO:0071260; P:GO:0071300; P:GO:0071306; P:GO:0071316; P:GO:0071356; P:GO:00…	P:blood vessel development; P:chondrocyte differentiation; P:growth plate cartilage development; P:transforming growth factor beta receptor signaling pathway; P:nervous system development; P:sensory organ development; P:heart development; P:post-embryonic development; P:response to X-ray; P:peptide cross-linking; P:collagen fibril organization; P:tube morphogenesis; P:wound healing; P:cuticle dev…
tr|A0A0M3JX94|A0A0M3JX94_ANISI	34	P:GO:0006006; P:GO:0006083; P:GO:0006105; P:GO:0006540; P:GO:0006541; P:GO:0006650; P:GO:0006678; P:GO:0006681; P:GO:0006749; P:GO:0007417; P:GO:0009408; P:GO:0009409; P:GO:0009416; P:GO:0009450; P:GO:0009791; P:GO:0009943; P:GO:0010492; P:GO:0019477; P:GO:0022904; P:GO:0042400; P:GO:0046459; P:GO:0048366; P:GO:0051289; P:GO:0072593; F:GO:0004777; F:GO:0005507; F:GO:0031406; F:GO:0036243; F:GO:00…	P:glucose metabolic process; P:acetate metabolic process; P:succinate metabolic process; P:glutamate decarboxylation to succinate; P:glutamine metabolic process; P:glycerophospholipid metabolic process; P:glucosylceramide metabolic process; P:galactosylceramide metabolic process; P:glutathione metabolic process; P:central nervous system development; P:response to heat; P:response to cold; P:respo…	EC:1.2.1.16; EC:1.2.1.24; EC:1.2.1.20	Succinate-semialdehyde dehydrogenase (NAD(P)(+)); Succinate-semialdehyde dehydrogenase (NAD(+)); Glutarate-semialdehyde dehydrogenase	Coil (COILS); IPR016163 (G3DSA:3.40.309.GENE3D); IPR016162 (G3DSA:3.40.605.GENE3D); IPR015590 (PFAM); PTHR43353:SF5 (PANTHER); PTHR43353 (PANTHER); IPR029510 (PROSITE_PATTERNS); cd07103 (CDD); IPR016161 (SUPERFAMILY)	P:GO:0055114; F:GO:0016491; F:GO:0016620	P:oxidation-reduction process; F:oxidoreductase activity; F:oxidoreductase activity, acting on the aldehyde or oxo group of donors, NAD or NADP as acceptor
tr|A0A0M3JXH9|A0A0M3JXH9_ANISI	22	P:GO:0000003; P:GO:0006457; P:GO:0006626; P:GO:0006986; P:GO:0008340; P:GO:0009611; P:GO:0032780; P:GO:0034605; P:GO:0051131; P:GO:0070417; P:GO:0098761; F:GO:0003729; F:GO:0008022; F:GO:0016740; F:GO:0030544; F:GO:0042030; F:GO:0051087; F:GO:0051879; F:GO:0070678; C:GO:0005829; C:GO:0005886; C:GO:0101031	P:reproduction; P:protein folding; P:protein targeting to mitochondrion; P:response to unfolded protein; P:determination of adult lifespan; P:response to wounding; P:negative regulation of ATPase activity; P:cellular response to heat; P:chaperone-mediated protein complex assembly; P:cellular response to cold; P:cellular response to interleukin-7; F:mRNA binding; F:protein C-terminus binding; F:tr…
tr|A0A0M3JEM2|A0A0M3JEM2_ANISI	16	P:GO:0006099; P:GO:0006104; P:GO:0006105; P:GO:0006165; P:GO:0009142; P:GO:0046686; F:GO:0004550; F:GO:0004775; F:GO:0004776; F:GO:0019003; F:GO:0044877; F:GO:0048037; C:GO:0005829; C:GO:0005886; C:GO:0042566; C:GO:0045244	P:tricarboxylic acid cycle; P:succinyl-CoA metabolic process; P:succinate metabolic process; P:nucleoside diphosphate phosphorylation; P:nucleoside triphosphate biosynthetic process; P:response to cadmium ion; F:nucleoside diphosphate kinase activity; F:succinate-CoA ligase (ADP-forming) activity; F:succinate-CoA ligase (GDP-forming) activity; F:GDP binding; F:protein-containing complex binding; …	EC:2.7.4.6; EC:6.2.1.5; EC:6.2.1.4	Nucleoside-diphosphate kinase; Succinate--CoA ligase (ADP-forming); Succinate--CoA ligase (GDP-forming)	PR01798 (PRINTS); IPR016102 (G3DSA:3.40.50.GENE3D); IPR005811 (PFAM); G3DSA:3.40.50.720 (GENE3D); IPR003781 (PFAM); PTHR11117 (PANTHER); PTHR11117:SF2 (PANTHER); IPR017440 (PROSITE_PATTERNS); IPR033847 (PROSITE_PATTERNS); IPR016102 (SUPERFAMILY); IPR036291 (SUPERFAMILY)	F:GO:0003824; F:GO:0048037	F:catalytic activity; F:cofactor binding
tr|A0A0M3K9F8|A0A0M3K9F8_ANISI	15	P:GO:0000122; P:GO:0001569; P:GO:0006434; P:GO:0016259; P:GO:0061300; P:GO:0097056; P:GO:1903671; P:GO:1904046; F:GO:0000049; F:GO:0000978; F:GO:0004828; F:GO:0005524; F:GO:0042803; C:GO:0005829; C:GO:0010494	P:negative regulation of transcription by RNA polymerase II; P:branching involved in blood vessel morphogenesis; P:seryl-tRNA aminoacylation; P:selenocysteine metabolic process; P:cerebellum vasculature development; P:selenocysteinyl-tRNA(Sec) biosynthetic process; P:negative regulation of sprouting angiogenesis; P:negative regulation of vascular endothelial growth factor production; F:tRNA bindi…	EC:6.1.1.11	Serine--tRNA ligase	Coil (COILS); IPR002317 (PRINTS); IPR015866 (PFAM); IPR002314 (PFAM); IPR002317 (PIRSF); G3DSA:3.30.930.10 (GENE3D); IPR042103 (G3DSA:1.10.287.GENE3D); IPR002317 (PANTHER); PTHR11778:SF7 (PANTHER); IPR006195 (PROSITE_PROFILES); IPR010978 (SUPERFAMILY); SSF55681 (SUPERFAMILY)	P:GO:0006418; P:GO:0006434; F:GO:0000166; F:GO:0004812; F:GO:0004828; F:GO:0005524	P:tRNA aminoacylation for protein translation; P:seryl-tRNA aminoacylation; F:nucleotide binding; F:aminoacyl-tRNA ligase activity; F:serine-tRNA ligase activity; F:ATP binding
tr|A0A0M3K821|A0A0M3K821_ANISI	34	P:GO:0001966; P:GO:0002576; P:GO:0008104; P:GO:0009826; P:GO:0010389; P:GO:0030705; P:GO:0032465; P:GO:0050807; P:GO:0051642; P:GO:0071353; P:GO:0097711; P:GO:1905789; P:GO:1905792; F:GO:0003725; F:GO:0003924; F:GO:0005200; F:GO:0005525; F:GO:0019901; F:GO:0019904; F:GO:0031625; C:GO:0005576; C:GO:0005829; C:GO:0005876; C:GO:0005881; C:GO:0030424; C:GO:0030425; C:GO:0031594; C:GO:0036464; C:GO:00…	P:thigmotaxis; P:platelet degranulation; P:protein localization; P:unidimensional cell growth; P:regulation of G2/M transition of mitotic cell cycle; P:cytoskeleton-dependent intracellular transport; P:regulation of cytokinesis; P:regulation of synapse organization; P:centrosome localization; P:cellular response to interleukin-4; P:ciliary basal body-plasma membrane docking; P:positive regulation…	EC:3.6.1.15	Nucleoside-triphosphate phosphatase
tr|A0A0M3KAH2|A0A0M3KAH2_ANISI	33	P:GO:0001966; P:GO:0002576; P:GO:0008104; P:GO:0010389; P:GO:0030705; P:GO:0032465; P:GO:0050807; P:GO:0051642; P:GO:0071353; P:GO:0097711; P:GO:1905789; P:GO:1905792; F:GO:0003725; F:GO:0003924; F:GO:0005200; F:GO:0005525; F:GO:0019901; F:GO:0019904; F:GO:0031625; C:GO:0005576; C:GO:0005829; C:GO:0005881; C:GO:0030424; C:GO:0030425; C:GO:0031594; C:GO:0036464; C:GO:0043025; C:GO:0043209; C:GO:00…	P:thigmotaxis; P:platelet degranulation; P:protein localization; P:regulation of G2/M transition of mitotic cell cycle; P:cytoskeleton-dependent intracellular transport; P:regulation of cytokinesis; P:regulation of synapse organization; P:centrosome localization; P:cellular response to interleukin-4; P:ciliary basal body-plasma membrane docking; P:positive regulation of detection of mechanical st…	EC:3.6.1.15	Nucleoside-triphosphate phosphatase
tr|A0A0M3KDZ4|A0A0M3KDZ4_ANISI	28	P:GO:0000212; P:GO:0001764; P:GO:0007635; P:GO:0010389; P:GO:0018991; P:GO:0030705; P:GO:0043312; P:GO:0050807; P:GO:0051225; P:GO:0097711; F:GO:0003725; F:GO:0003924; F:GO:0005200; F:GO:0005525; F:GO:0019904; F:GO:0031625; F:GO:0042288; F:GO:0051082; C:GO:0005576; C:GO:0005641; C:GO:0005829; C:GO:0005876; C:GO:0005879; C:GO:0035578; C:GO:0036464; C:GO:0044297; C:GO:0045121; C:GO:0045298	P:meiotic spindle organization; P:neuron migration; P:chemosensory behavior; P:regulation of G2/M transition of mitotic cell cycle; P:oviposition; P:cytoskeleton-dependent intracellular transport; P:neutrophil degranulation; P:regulation of synapse organization; P:spindle assembly; P:ciliary basal body-plasma membrane docking; F:double-stranded RNA binding; F:GTPase activity; F:structural constit…	EC:3.6.1.15	Nucleoside-triphosphate phosphatase	IPR000217 (PRINTS); IPR002453 (PRINTS); IPR037103 (G3DSA:3.30.1330.GENE3D); IPR003008 (PFAM); IPR018316 (PFAM); IPR036525 (G3DSA:3.40.50.GENE3D); IPR000217 (PANTHER); PTHR11588:SF236 (PANTHER); IPR017975 (PROSITE_PATTERNS); IPR013838 (PROSITE_PATTERNS); cd02187 (CDD); IPR008280 (SUPERFAMILY); IPR036525 (SUPERFAMILY)	P:GO:0007017; F:GO:0003924; F:GO:0005200; F:GO:0005525; C:GO:0005874	P:microtubule-based process; F:GTPase activity; F:structural constituent of cytoskeleton; F:GTP binding; C:microtubule
tr|A0A0M3IZK3|A0A0M3IZK3_ANISI	26	P:GO:0000086; P:GO:0000212; P:GO:0001764; P:GO:0007635; P:GO:0018991; P:GO:0031115; P:GO:0043312; P:GO:0050804; P:GO:0097711; P:GO:1902669; P:GO:1990403; F:GO:0003725; F:GO:0003924; F:GO:0005200; F:GO:0005509; F:GO:0005525; F:GO:0042288; F:GO:0046982; F:GO:0051082; C:GO:0005576; C:GO:0005829; C:GO:0005876; C:GO:0005879; C:GO:0035578; C:GO:0045298; C:GO:0098685	P:G2/M transition of mitotic cell cycle; P:meiotic spindle organization; P:neuron migration; P:chemosensory behavior; P:oviposition; P:negative regulation of microtubule polymerization; P:neutrophil degranulation; P:modulation of chemical synaptic transmission; P:ciliary basal body-plasma membrane docking; P:positive regulation of axon guidance; P:embryonic brain development; F:double-stranded RN…	EC:3.6.1.15	Nucleoside-triphosphate phosphatase	Coil (COILS); IPR002453 (PRINTS); IPR000217 (PRINTS); IPR018316 (PFAM); IPR036525 (G3DSA:3.40.50.GENE3D); IPR003008 (PFAM); IPR023123 (G3DSA:1.10.287.GENE3D); IPR037103 (G3DSA:3.30.1330.GENE3D); mobidb-lite (MOBIDB_LITE); mobidb-lite (MOBIDB_LITE); PTHR11588:SF330 (PANTHER); IPR000217 (PANTHER); IPR017975 (PROSITE_PATTERNS); cd02187 (CDD); IPR036525 (SUPERFAMILY); IPR008280 (SUPERFAMILY)	P:GO:0007017; F:GO:0003924; F:GO:0005200; F:GO:0005525; C:GO:0005874	P:microtubule-based process; F:GTPase activity; F:structural constituent of cytoskeleton; F:GTP binding; C:microtubule
tr|A0A158PMR9|A0A158PMR9_ANISI	15	P:GO:0006457; P:GO:0007339; P:GO:0032212; P:GO:0046931; P:GO:0050821; P:GO:1901998; P:GO:1904851; F:GO:0005524; F:GO:0016887; F:GO:0051082; C:GO:0002199; C:GO:0005832; C:GO:0005874; C:GO:0005886; C:GO:0044297	P:protein folding; P:binding of sperm to zona pellucida; P:positive regulation of telomere maintenance via telomerase; P:pore complex assembly; P:protein stabilization; P:toxin transport; P:positive regulation of establishment of protein localization to telomere; F:ATP binding; F:ATPase activity; F:unfolded protein binding; C:zona pellucida receptor complex; C:chaperonin-containing T-complex; C:m…	EC:3.6.1.3; EC:3.6.1.15	Adenosinetriphosphatase; Nucleoside-triphosphate phosphatase
tr|A0A0M3JRP8|A0A0M3JRP8_ANISI	14	P:GO:0006302; P:GO:0007095; P:GO:0031573; P:GO:0033129; P:GO:0040018; P:GO:0045793; P:GO:0071480; P:GO:2000736; F:GO:0005088; F:GO:0005509; F:GO:0008017; C:GO:0005700; C:GO:0005737; C:GO:0005856	P:double-strand break repair; P:mitotic G2 DNA damage checkpoint; P:intra-S DNA damage checkpoint; P:positive regulation of histone phosphorylation; P:positive regulation of multicellular organism growth; P:positive regulation of cell size; P:cellular response to gamma radiation; P:regulation of stem cell differentiation; F:Ras guanyl-nucleotide exchange factor activity; F:calcium ion binding; F:…
tr|A0A0M3J2W3|A0A0M3J2W3_ANISI	46	P:GO:0000187; P:GO:0001501; P:GO:0001893; P:GO:0002536; P:GO:0007005; P:GO:0008284; P:GO:0010310; P:GO:0018171; P:GO:0019430; P:GO:0030099; P:GO:0030101; P:GO:0030194; P:GO:0031665; P:GO:0032088; P:GO:0032872; P:GO:0033673; P:GO:0034101; P:GO:0042098; P:GO:0042267; P:GO:0042542; P:GO:0042744; P:GO:0043154; P:GO:0043524; P:GO:0045454; P:GO:0045581; P:GO:0048538; P:GO:0051092; P:GO:0051881; P:GO:19…	P:activation of MAPK activity; P:skeletal system development; P:maternal placenta development; P:respiratory burst involved in inflammatory response; P:mitochondrion organization; P:positive regulation of cell population proliferation; P:regulation of hydrogen peroxide metabolic process; P:peptidyl-cysteine oxidation; P:removal of superoxide radicals; P:myeloid cell differentiation; P:natural kil…	EC:1.11.1; EC:1.11.1.15; EC:1.11.1.7	Acting on a peroxide as acceptor; Peroxiredoxin; Peroxidase	IPR036249 (G3DSA:3.40.30.GENE3D); IPR000866 (PFAM); IPR024706 (PIRSF); IPR019479 (PFAM); PTHR10681 (PANTHER); PTHR10681:SF142 (PANTHER); IPR013766 (PROSITE_PROFILES); cd03015 (CDD); IPR036249 (SUPERFAMILY)	P:GO:0045454; P:GO:0055114; F:GO:0016209; F:GO:0016491; F:GO:0051920	P:cell redox homeostasis; P:oxidation-reduction process; F:antioxidant activity; F:oxidoreductase activity; F:peroxiredoxin activity
tr|A0A0M3KK44|A0A0M3KK44_ANISI	100	P:GO:0006302; P:GO:0006457; P:GO:0006734; P:GO:0006888; P:GO:0006919; P:GO:0007040; P:GO:0007626; P:GO:0008340; P:GO:0009860; P:GO:0010506; P:GO:0010918; P:GO:0018279; P:GO:0019079; P:GO:0019985; P:GO:0030433; P:GO:0030968; P:GO:0030970; P:GO:0031134; P:GO:0031334; P:GO:0031348; P:GO:0032436; P:GO:0032510; P:GO:0034067; P:GO:0034214; P:GO:0034605; P:GO:0034727; P:GO:0035103; P:GO:0035617; P:GO:00…	P:double-strand break repair; P:protein folding; P:NADH metabolic process; P:endoplasmic reticulum to Golgi vesicle-mediated transport; P:activation of cysteine-type endopeptidase activity involved in apoptotic process; P:lysosome organization; P:locomotory behavior; P:determination of adult lifespan; P:pollen tube growth; P:regulation of autophagy; P:positive regulation of mitochondrial membrane…	EC:3.6.1.3; EC:3.6.1.15	Adenosinetriphosphatase; Nucleoside-triphosphate phosphatase
tr|A0A0M3KAB0|A0A0M3KAB0_ANISI	26	P:GO:0001889; P:GO:0006085; P:GO:0006550; P:GO:0006635; P:GO:0006696; P:GO:0007420; P:GO:0009725; P:GO:0009846; P:GO:0009860; P:GO:0014070; P:GO:0015936; P:GO:0034435; P:GO:0042594; P:GO:0046356; P:GO:0046952; P:GO:0060612; P:GO:0072229; P:GO:1902860; F:GO:0003985; F:GO:0019899; F:GO:0042802; F:GO:0050662; C:GO:0005759; C:GO:0005777; C:GO:0005829; C:GO:0005886	P:liver development; P:acetyl-CoA biosynthetic process; P:isoleucine catabolic process; P:fatty acid beta-oxidation; P:ergosterol biosynthetic process; P:brain development; P:response to hormone; P:pollen germination; P:pollen tube growth; P:response to organic cyclic compound; P:coenzyme A metabolic process; P:cholesterol esterification; P:response to starvation; P:acetyl-CoA catabolic process; …	EC:2.3.1.16; EC:2.3.1.9	Acetyl-CoA C-acyltransferase; Acetyl-CoA C-acetyltransferase	IPR016039 (G3DSA:3.40.47.GENE3D); IPR020617 (PFAM); IPR020616 (PFAM); IPR002155 (TIGRFAM); IPR002155 (PIRSF); IPR016039 (G3DSA:3.40.47.GENE3D); PTHR18919:SF81 (PANTHER); PTHR18919 (PANTHER); IPR020615 (PROSITE_PATTERNS); IPR002155 (CDD); IPR016039 (SUPERFAMILY); IPR016039 (SUPERFAMILY)	F:GO:0003824; F:GO:0016747	F:catalytic activity; F:transferase activity, transferring acyl groups other than amino-acyl groups
tr|A0A0M3K0J7|A0A0M3K0J7_ANISI	57	P:GO:0000122; P:GO:0000183; P:GO:0000729; P:GO:0001207; P:GO:0006303; P:GO:0006978; P:GO:0007399; P:GO:0009408; P:GO:0009996; P:GO:0010224; P:GO:0016239; P:GO:0030099; P:GO:0032703; P:GO:0032968; P:GO:0034508; P:GO:0043161; P:GO:0043486; P:GO:0043524; P:GO:0043973; P:GO:0043981; P:GO:0043982; P:GO:0043984; P:GO:0048167; P:GO:0048478; P:GO:0051726; P:GO:0070301; P:GO:0071168; P:GO:0071392; P:GO:00…	P:negative regulation of transcription by RNA polymerase II; P:chromatin silencing at rDNA; P:DNA double-strand break processing; P:histone displacement; P:double-strand break repair via nonhomologous end joining; P:DNA damage response, signal transduction by p53 class mediator resulting in transcription of p21 class mediator; P:nervous system development; P:response to heat; P:negative regulatio…	EC:2.3.1.5; EC:2.3.1.48	Arylamine N-acetyltransferase; Histone acetyltransferase	G3DSA:3.30.60.60 (GENE3D); IPR006628 (PFAM); G3DSA:2.30.31.60 (GENE3D); IPR036388 (G3DSA:1.10.10.GENE3D); IPR040706 (PFAM); G3DSA:3.40.630.30 (GENE3D); IPR002717 (PFAM); G3DSA:2.30.30.140 (GENE3D); IPR025995 (PFAM); G3DSA:3.10.450.700 (GENE3D); mobidb-lite (MOBIDB_LITE); mobidb-lite (MOBIDB_LITE); mobidb-lite (MOBIDB_LITE); mobidb-lite (MOBIDB_LITE); mobidb-lite (MOBIDB_LITE); IPR037995 (PTHR1061…	P:GO:0006355; P:GO:0016573; F:GO:0000977; F:GO:0003676; F:GO:0004402; F:GO:0032422; C:GO:0035267	P:regulation of transcription, DNA-templated; P:histone acetylation; F:RNA polymerase II regulatory region sequence-specific DNA binding; F:nucleic acid binding; F:histone acetyltransferase activity; F:purine-rich negative regulatory element binding; C:NuA4 histone acetyltransferase complex
tr|A0A0M3JUZ4|A0A0M3JUZ4_ANISI	19	P:GO:0006468; P:GO:0006936; P:GO:0007507; P:GO:0009887; P:GO:0030239; P:GO:0032879; P:GO:0048522; P:GO:0060537; P:GO:0070887; F:GO:0004672; F:GO:0019899; F:GO:0051015; F:GO:1901981; C:GO:0005576; C:GO:0015629; C:GO:0016020; C:GO:0031674; C:GO:0043231; C:GO:0071944	P:protein phosphorylation; P:muscle contraction; P:heart development; P:animal organ morphogenesis; P:myofibril assembly; P:regulation of localization; P:positive regulation of cellular process; P:muscle tissue development; P:cellular response to chemical stimulus; F:protein kinase activity; F:enzyme binding; F:actin filament binding; F:phosphatidylinositol phosphate binding; C:extracellular regi…			Coil (COILS); Coil (COILS); IPR013783 (G3DSA:2.60.40.GENE3D); IPR013783 (G3DSA:2.60.40.GENE3D); IPR013783 (G3DSA:2.60.40.GENE3D); IPR013783 (G3DSA:2.60.40.GENE3D); IPR013783 (G3DSA:2.60.40.GENE3D); IPR013098 (PFAM); IPR010939 (PFAM); IPR013783 (G3DSA:2.60.40.GENE3D); mobidb-lite (MOBIDB_LITE); mobidb-lite (MOBIDB_LITE); mobidb-lite (MOBIDB_LITE); mobidb-lite (MOBIDB_LITE); mobidb-lite (MOBIDB_LIT…	no GO terms	no GO terms
tr|A0A0M3JXS3|A0A0M3JXS3_ANISI	16	P:GO:0005999; P:GO:0006007; P:GO:0006772; P:GO:0009052; P:GO:0040008; P:GO:0046166; P:GO:0046390; F:GO:0000287; F:GO:0004802; F:GO:0030976; F:GO:0042803; F:GO:0048029; C:GO:0005777; C:GO:0005789; C:GO:0005829; C:GO:0016607	P:xylulose biosynthetic process; P:glucose catabolic process; P:thiamine metabolic process; P:pentose-phosphate shunt, non-oxidative branch; P:regulation of growth; P:glyceraldehyde-3-phosphate biosynthetic process; P:ribose phosphate biosynthetic process; F:magnesium ion binding; F:transketolase activity; F:thiamine pyrophosphate binding; F:protein homodimerization activity; F:monosaccharide bin…	EC:2.2.1.1	Transketolase	G3DSA:3.40.50.970 (GENE3D); IPR009014 (G3DSA:3.40.50.GENE3D); G3DSA:3.40.50.970 (GENE3D); IPR033248 (PFAM); IPR005475 (PFAM); IPR005474 (PFAM); PTHR43195:SF1 (PANTHER); PTHR43195 (PANTHER); IPR005474 (PROSITE_PATTERNS); IPR020826 (PROSITE_PATTERNS); IPR005474 (CDD); cd07033 (CDD); IPR009014 (SUPERFAMILY); IPR029061 (SUPERFAMILY); IPR029061 (SUPERFAMILY)	F:GO:0003824	F:catalytic activity
tr|A0A0M3JWX3|A0A0M3JWX3_ANISI	71	P:GO:0000281; P:GO:0000902; P:GO:0002576; P:GO:0006909; P:GO:0007016; P:GO:0007043; P:GO:0007044; P:GO:0007229; P:GO:0007269; P:GO:0007560; P:GO:0007600; P:GO:0007624; P:GO:0009967; P:GO:0030421; P:GO:0030833; P:GO:0031589; P:GO:0033622; P:GO:0034461; P:GO:0035114; P:GO:0035315; P:GO:0036090; P:GO:0040028; P:GO:0042059; P:GO:0043065; P:GO:0044093; P:GO:0048260; P:GO:0048870; P:GO:0051017; P:GO:00…	P:mitotic cytokinesis; P:cell morphogenesis; P:platelet degranulation; P:phagocytosis; P:cytoskeletal anchoring at plasma membrane; P:cell-cell junction assembly; P:cell-substrate junction assembly; P:integrin-mediated signaling pathway; P:neurotransmitter secretion; P:imaginal disc morphogenesis; P:sensory perception; P:ultradian rhythm; P:positive regulation of signal transduction; P:defecation…	EC:3.6.1.15	Nucleoside-triphosphate phosphatase	Coil (COILS); Coil (COILS); Coil (COILS); Coil (COILS); IPR015009 (PFAM); G3DSA:1.20.120.230 (GENE3D); G3DSA:3.10.20.90 (GENE3D); G3DSA:1.20.120.230 (GENE3D); G3DSA:1.20.1420.10 (GENE3D); G3DSA:1.20.1420.10 (GENE3D); G3DSA:1.20.1440.10 (GENE3D); G3DSA:1.20.120.230 (GENE3D); G3DSA:1.20.1420.10 (GENE3D); IPR014352 (G3DSA:1.20.80.GENE3D); IPR011993 (G3DSA:2.30.29.GENE3D); G3DSA:1.20.1410.10 (GENE3D)…	P:GO:0007016; P:GO:0007155; F:GO:0003779; F:GO:0005200; F:GO:0051015; C:GO:0001726; C:GO:0005856; C:GO:0005925	P:cytoskeletal anchoring at plasma membrane; P:cell adhesion; F:actin binding; F:structural constituent of cytoskeleton; F:actin filament binding; C:ruffle; C:cytoskeleton; C:focal adhesion
tr|A0A0M3JU57|A0A0M3JU57_ANISI	50	P:GO:0000226; P:GO:0002027; P:GO:0005513; P:GO:0005980; P:GO:0007186; P:GO:0007190; P:GO:0010800; P:GO:0010881; P:GO:0030240; P:GO:0031954; P:GO:0032465; P:GO:0035307; P:GO:0051000; P:GO:0051343; P:GO:0060315; P:GO:0060316; P:GO:0071902; P:GO:0090151; P:GO:1900242; P:GO:1901841; P:GO:1901844; P:GO:2000300; F:GO:0005509; F:GO:0008179; F:GO:0008307; F:GO:0010856; F:GO:0017022; F:GO:0019855; F:GO:00…	P:microtubule cytoskeleton organization; P:regulation of heart rate; P:detection of calcium ion; P:glycogen catabolic process; P:G protein-coupled receptor signaling pathway; P:activation of adenylate cyclase activity; P:positive regulation of peptidyl-threonine phosphorylation; P:regulation of cardiac muscle contraction by regulation of the release of sequestered calcium ion; P:skeletal muscle t…			IPR002048 (PFAM); G3DSA:1.10.238.10 (GENE3D); G3DSA:1.10.238.10 (GENE3D); PTHR23050:SF227 (PANTHER); PTHR23050 (PANTHER); IPR018247 (PROSITE_PATTERNS); IPR018247 (PROSITE_PATTERNS); IPR002048 (PROSITE_PROFILES); IPR002048 (PROSITE_PROFILES); IPR002048 (PROSITE_PROFILES); IPR002048 (PROSITE_PROFILES); IPR002048 (CDD); IPR011992 (SUPERFAMILY)	F:GO:0005509	F:calcium ion binding
tr|A0A0M3JSS4|A0A0M3JSS4_ANISI	23	P:GO:0000280; P:GO:0001570; P:GO:0001980; P:GO:0003009; P:GO:0006874; P:GO:0006940; P:GO:0007399; P:GO:0007517; P:GO:0018991; P:GO:0040032; P:GO:0043050; P:GO:0043057; P:GO:0045214; P:GO:0045893; P:GO:0046716; P:GO:0048738; P:GO:0060048; F:GO:0003779; F:GO:0030172; F:GO:0031014; F:GO:0046872; C:GO:0005861; C:GO:0005862	P:nuclear division; P:vasculogenesis; P:regulation of systemic arterial blood pressure by ischemic conditions; P:skeletal muscle contraction; P:cellular calcium ion homeostasis; P:regulation of smooth muscle contraction; P:nervous system development; P:muscle organ development; P:oviposition; P:post-embryonic body morphogenesis; P:pharyngeal pumping; P:backward locomotion; P:sarcomere organizatio…			Coil (COILS); Coil (COILS); Coil (COILS); IPR038077 (G3DSA:1.20.5.GENE3D); IPR001978 (PFAM); mobidb-lite (MOBIDB_LITE); mobidb-lite (MOBIDB_LITE); mobidb-lite (MOBIDB_LITE); mobidb-lite (MOBIDB_LITE); mobidb-lite (MOBIDB_LITE); PTHR13738 (PANTHER); PTHR13738:SF18 (PANTHER); IPR038077 (SUPERFAMILY)	C:GO:0005861	C:troponin complex
tr|A0A0M3JAC3|A0A0M3JAC3_ANISI	12	P:GO:0003009; P:GO:0006937; P:GO:0007413; P:GO:0007526; P:GO:0030728; P:GO:0045214; P:GO:0048598; P:GO:0060048; F:GO:0005509; F:GO:0005523; F:GO:0030899; C:GO:0005861	P:skeletal muscle contraction; P:regulation of muscle contraction; P:axonal fasciculation; P:larval somatic muscle development; P:ovulation; P:sarcomere organization; P:embryonic morphogenesis; P:cardiac muscle contraction; F:calcium ion binding; F:tropomyosin binding; F:calcium-dependent ATPase activity; C:troponin complex	EC:3.6.1.3; EC:3.6.1.15	Adenosinetriphosphatase; Nucleoside-triphosphate phosphatase	mobidb-lite (MOBIDB_LITE); mobidb-lite (MOBIDB_LITE)	no GO terms	no GO terms
tr|A0A0M3KDQ4|A0A0M3KDQ4_ANISI	13	P:GO:0003009; P:GO:0006937; P:GO:0007413; P:GO:0007526; P:GO:0019725; P:GO:0030728; P:GO:0045214; P:GO:0048598; P:GO:0060048; F:GO:0005509; F:GO:0005523; F:GO:0030899; C:GO:0005861	P:skeletal muscle contraction; P:regulation of muscle contraction; P:axonal fasciculation; P:larval somatic muscle development; P:cellular homeostasis; P:ovulation; P:sarcomere organization; P:embryonic morphogenesis; P:cardiac muscle contraction; F:calcium ion binding; F:tropomyosin binding; F:calcium-dependent ATPase activity; C:troponin complex	EC:3.6.1.3; EC:3.6.1.15	Adenosinetriphosphatase; Nucleoside-triphosphate phosphatase	Coil (COILS); Coil (COILS); Coil (COILS); IPR038077 (G3DSA:1.20.5.GENE3D); mobidb-lite (MOBIDB_LITE); mobidb-lite (MOBIDB_LITE); mobidb-lite (MOBIDB_LITE); mobidb-lite (MOBIDB_LITE); mobidb-lite (MOBIDB_LITE); IPR027707 (PANTHER); PTHR11521:SF7 (PANTHER); IPR038077 (SUPERFAMILY)	P:GO:0006937; C:GO:0005861	P:regulation of muscle contraction; C:troponin complex
tr|A0A0M3JM08|A0A0M3JM08_ANISI	12	P:GO:0003009; P:GO:0006937; P:GO:0007413; P:GO:0007526; P:GO:0030728; P:GO:0045214; P:GO:0048598; P:GO:0060048; F:GO:0005509; F:GO:0005523; F:GO:0030899; C:GO:0005861	P:skeletal muscle contraction; P:regulation of muscle contraction; P:axonal fasciculation; P:larval somatic muscle development; P:ovulation; P:sarcomere organization; P:embryonic morphogenesis; P:cardiac muscle contraction; F:calcium ion binding; F:tropomyosin binding; F:calcium-dependent ATPase activity; C:troponin complex	EC:3.6.1.3; EC:3.6.1.15	Adenosinetriphosphatase; Nucleoside-triphosphate phosphatase	Coil (COILS); mobidb-lite (MOBIDB_LITE); IPR027707 (PANTHER); PTHR11521:SF12 (PANTHER)	P:GO:0006937; C:GO:0005861	P:regulation of muscle contraction; C:troponin complex
tr|A0A0M3JF54|A0A0M3JF54_ANISI	18	P:GO:0003009; P:GO:0006874; P:GO:0006937; P:GO:0007005; P:GO:0007413; P:GO:0007498; P:GO:0007526; P:GO:0030240; P:GO:0030728; P:GO:0045214; P:GO:0046716; P:GO:0048598; P:GO:0048644; P:GO:0060048; F:GO:0005509; F:GO:0005523; F:GO:0030899; C:GO:0005861	P:skeletal muscle contraction; P:cellular calcium ion homeostasis; P:regulation of muscle contraction; P:mitochondrion organization; P:axonal fasciculation; P:mesoderm development; P:larval somatic muscle development; P:skeletal muscle thin filament assembly; P:ovulation; P:sarcomere organization; P:muscle cell cellular homeostasis; P:embryonic morphogenesis; P:muscle organ morphogenesis; P:cardi…	EC:3.6.1.3; EC:3.6.1.15	Adenosinetriphosphatase; Nucleoside-triphosphate phosphatase	IPR038077 (G3DSA:1.20.5.GENE3D); mobidb-lite (MOBIDB_LITE); mobidb-lite (MOBIDB_LITE); mobidb-lite (MOBIDB_LITE); PTHR11521:SF7 (PANTHER); IPR027707 (PANTHER); IPR038077 (SUPERFAMILY)	P:GO:0006937; C:GO:0005861	P:regulation of muscle contraction; C:troponin complex
tr|A0A0M3K7W7|A0A0M3K7W7_ANISI	15	P:GO:0006874; P:GO:0006937; P:GO:0006941; P:GO:0007005; P:GO:0007413; P:GO:0007498; P:GO:0007526; P:GO:0030240; P:GO:0030728; P:GO:0045214; P:GO:0046716; P:GO:0048598; P:GO:0048644; F:GO:0005509; C:GO:0005861	P:cellular calcium ion homeostasis; P:regulation of muscle contraction; P:striated muscle contraction; P:mitochondrion organization; P:axonal fasciculation; P:mesoderm development; P:larval somatic muscle development; P:skeletal muscle thin filament assembly; P:ovulation; P:sarcomere organization; P:muscle cell cellular homeostasis; P:embryonic morphogenesis; P:muscle organ morphogenesis; F:calci…			Coil (COILS); Coil (COILS); Coil (COILS); Coil (COILS); IPR038077 (G3DSA:1.20.5.GENE3D); IPR001978 (PFAM); mobidb-lite (MOBIDB_LITE); mobidb-lite (MOBIDB_LITE); mobidb-lite (MOBIDB_LITE); mobidb-lite (MOBIDB_LITE); mobidb-lite (MOBIDB_LITE); mobidb-lite (MOBIDB_LITE); PTHR11521:SF7 (PANTHER); IPR027707 (PANTHER); IPR027707 (PANTHER); PTHR11521:SF7 (PANTHER); IPR038077 (SUPERFAMILY); IPR038077 (SU…	P:GO:0006937; C:GO:0005861	P:regulation of muscle contraction; C:troponin complex
tr|A0A0M3KF04|A0A0M3KF04_ANISI	7	P:GO:0007049; P:GO:0015031; P:GO:0017038; P:GO:0051301; P:GO:1901998; F:GO:0019534; C:GO:0042597	P:cell cycle; P:protein transport; P:protein import; P:cell division; P:toxin transport; F:toxin transmembrane transporter activity; C:periplasmic space
tr|A0A0M3JWY1|A0A0M3JWY1_ANISI	23	P:GO:0006952; P:GO:0016310; P:GO:0030178; P:GO:0030855; P:GO:0033235; P:GO:0036010; P:GO:0043312; P:GO:0044248; P:GO:0070498; F:GO:0005150; F:GO:0019900; F:GO:0031624; F:GO:0031625; F:GO:0032183; F:GO:0035325; C:GO:0005576; C:GO:0005829; C:GO:0005887; C:GO:0016604; C:GO:0035578; C:GO:0035580; C:GO:0048471; C:GO:0098802	P:defense response; P:phosphorylation; P:negative regulation of Wnt signaling pathway; P:epithelial cell differentiation; P:positive regulation of protein sumoylation; P:protein localization to endosome; P:neutrophil degranulation; P:cellular catabolic process; P:interleukin-1-mediated signaling pathway; F:interleukin-1, type I receptor binding; F:kinase binding; F:ubiquitin conjugating enzyme bi…
tr|A0A0M3JV04|A0A0M3JV04_ANISI	7	P:GO:0006366; P:GO:0006810; P:GO:0043066; F:GO:0005515; C:GO:0005829; C:GO:0005854; C:GO:0042788	P:transcription by RNA polymerase II; P:transport; P:negative regulation of apoptotic process; F:protein binding; C:cytosol; C:nascent polypeptide-associated complex; C:polysomal ribosome			Coil (COILS); IPR010378 (PFAM); IPR038187 (G3DSA:2.20.70.GENE3D); IPR002715 (PFAM); mobidb-lite (MOBIDB_LITE); IPR010378 (PANTHER); IPR002715 (PROSITE_PROFILES)	no GO terms	no GO terms
tr|A0A0M3JVA5|A0A0M3JVA5_ANISI	22	P:GO:0000413; P:GO:0006094; P:GO:0006096; P:GO:0006457; P:GO:0008340; P:GO:0009612; P:GO:0019242; P:GO:0019563; P:GO:0042593; P:GO:0045454; P:GO:0046166; F:GO:0003755; F:GO:0004807; F:GO:0008929; F:GO:0016018; F:GO:0042803; C:GO:0005654; C:GO:0005829; C:GO:0030018; C:GO:0031430; C:GO:0071005; C:GO:0071013	P:protein peptidyl-prolyl isomerization; P:gluconeogenesis; P:glycolytic process; P:protein folding; P:determination of adult lifespan; P:response to mechanical stimulus; P:methylglyoxal biosynthetic process; P:glycerol catabolic process; P:glucose homeostasis; P:cell redox homeostasis; P:glyceraldehyde-3-phosphate biosynthetic process; F:peptidyl-prolyl cis-trans isomerase activity; F:triose-pho…	EC:5.3.1.1; EC:5.2.1.8; EC:4.2.3.3	Triose-phosphate isomerase; Peptidylprolyl isomerase; Methylglyoxal synthase	Coil (COILS); Coil (COILS); IPR002130 (PRINTS); IPR029000 (G3DSA:2.40.100.GENE3D); IPR000652 (TIGRFAM); IPR000652 (PFAM); IPR002130 (PFAM); IPR013785 (G3DSA:3.20.20.GENE3D); PTHR45625 (PANTHER); PTHR45625:SF6 (PANTHER); IPR020861 (PROSITE_PATTERNS); IPR020892 (PROSITE_PATTERNS); IPR000652 (PROSITE_PROFILES); IPR002130 (PROSITE_PROFILES); IPR022896 (HAMAP); cd01925 (CDD); IPR000652 (CDD); IPR03599…	P:GO:0000413; P:GO:0006096; P:GO:0006457; F:GO:0003755; F:GO:0003824; F:GO:0004807	P:protein peptidyl-prolyl isomerization; P:glycolytic process; P:protein folding; F:peptidyl-prolyl cis-trans isomerase activity; F:catalytic activity; F:triose-phosphate isomerase activity
tr|A0A0M3KCE6|A0A0M3KCE6_ANISI	13	P:GO:0006937; P:GO:0030833; P:GO:0030835; P:GO:0034609; P:GO:0040011; P:GO:0043393; F:GO:0008307; F:GO:0019863; F:GO:0042803; F:GO:0051015; C:GO:0005862; C:GO:0005884; C:GO:0031674	P:regulation of muscle contraction; P:regulation of actin filament polymerization; P:negative regulation of actin filament depolymerization; P:spicule insertion; P:locomotion; P:regulation of protein binding; F:structural constituent of muscle; F:IgE binding; F:protein homodimerization activity; F:actin filament binding; C:muscle thin filament tropomyosin; C:actin filament; C:I band			Coil (COILS); IPR000533 (PRINTS); IPR000533 (PFAM); G3DSA:1.20.5.340 (GENE3D); PTHR19269:SF45 (PANTHER); PTHR19269 (PANTHER); SSF57997 (SUPERFAMILY)	no GO terms	no GO terms
sp|Q9NAS5|TPM_ANISI	13	P:GO:0006937; P:GO:0030833; P:GO:0030835; P:GO:0034609; P:GO:0040011; P:GO:0043393; F:GO:0008307; F:GO:0019863; F:GO:0042803; F:GO:0051015; C:GO:0005862; C:GO:0005884; C:GO:0031674	P:regulation of muscle contraction; P:regulation of actin filament polymerization; P:negative regulation of actin filament depolymerization; P:spicule insertion; P:locomotion; P:regulation of protein binding; F:structural constituent of muscle; F:IgE binding; F:protein homodimerization activity; F:actin filament binding; C:muscle thin filament tropomyosin; C:actin filament; C:I band			Coil (COILS); Coil (COILS); IPR000533 (PRINTS); IPR000533 (PFAM); G3DSA:1.20.5.340 (GENE3D); G3DSA:1.20.5.340 (GENE3D); mobidb-lite (MOBIDB_LITE); mobidb-lite (MOBIDB_LITE); mobidb-lite (MOBIDB_LITE); PTHR19269 (PANTHER); IPR000533 (PROSITE_PATTERNS); SSF57997 (SUPERFAMILY)	no GO terms	no GO terms
tr|A0A0M3J693|A0A0M3J693_ANISI	11	P:GO:0006937; P:GO:0030833; P:GO:0030835; P:GO:0034609; P:GO:0040011; P:GO:0043393; F:GO:0019863; F:GO:0042803; F:GO:0051015; C:GO:0005865; C:GO:0005884	P:regulation of muscle contraction; P:regulation of actin filament polymerization; P:negative regulation of actin filament depolymerization; P:spicule insertion; P:locomotion; P:regulation of protein binding; F:IgE binding; F:protein homodimerization activity; F:actin filament binding; C:striated muscle thin filament; C:actin filament			Coil (COILS); IPR000533 (PRINTS); IPR000533 (PFAM); G3DSA:1.20.5.340 (GENE3D); mobidb-lite (MOBIDB_LITE); PTHR19269 (PANTHER); SSF57997 (SUPERFAMILY)	no GO terms	no GO terms
tr|A0A0M3JVD0|A0A0M3JVD0_ANISI	33	P:GO:0001558; P:GO:0006513; P:GO:0006858; P:GO:0007050; P:GO:0007175; P:GO:0008285; P:GO:0030216; P:GO:0032510; P:GO:0032801; P:GO:0043162; P:GO:0043405; P:GO:0045892; P:GO:0051649; P:GO:1902188; P:GO:1903543; P:GO:1903551; P:GO:1903774; P:GO:2000397; F:GO:0003714; F:GO:0030374; F:GO:0031625; F:GO:0042803; F:GO:0043130; F:GO:0044877; F:GO:0046790; F:GO:0048306; C:GO:0000813; C:GO:0005730; C:GO:00…	P:regulation of cell growth; P:protein monoubiquitination; P:extracellular transport; P:cell cycle arrest; P:negative regulation of epidermal growth factor-activated receptor activity; P:negative regulation of cell population proliferation; P:keratinocyte differentiation; P:endosome to lysosome transport via multivesicular body sorting pathway; P:receptor catabolic process; P:ubiquitin-dependent …			Coil (COILS); IPR016135 (G3DSA:3.10.110.GENE3D); IPR017916 (PFAM); IPR008883 (PFAM); mobidb-lite (MOBIDB_LITE); mobidb-lite (MOBIDB_LITE); PTHR23306 (PANTHER); IPR008883 (PROSITE_PROFILES); IPR017916 (PROSITE_PROFILES); IPR037202 (SUPERFAMILY); IPR016135 (SUPERFAMILY)	P:GO:0006464; P:GO:0015031	P:cellular protein modification process; P:protein transport
tr|A0A158PPR3|A0A158PPR3_ANISI	3	P:GO:0009987; F:GO:0005515; C:GO:0005576	P:cellular process; F:protein binding; C:extracellular region
tr|A0A0M3IZP0|A0A0M3IZP0_ANISI	1	C:GO:0005615	C:extracellular space			IPR001534 (PFAM); IPR038479 (G3DSA:2.60.40.GENE3D); mobidb-lite (MOBIDB_LITE); IPR001534 (PANTHER); PTHR21700:SF3 (PANTHER)	C:GO:0005615	C:extracellular space
tr|A0A0M3JWS2|A0A0M3JWS2_ANISI	1	C:GO:0005615	C:extracellular space			IPR038479 (G3DSA:2.60.40.GENE3D); IPR001534 (PFAM); PTHR21700:SF6 (PANTHER); IPR001534 (PANTHER)	C:GO:0005615	C:extracellular space
tr|A0A0M3KIQ4|A0A0M3KIQ4_ANISI	9	P:GO:0015917; P:GO:0043654; P:GO:1902742; F:GO:0001786; F:GO:0005124; F:GO:0030674; F:GO:0042803; C:GO:0005615; C:GO:1903561	P:aminophospholipid transport; P:recognition of apoptotic cell; P:apoptotic process involved in development; F:phosphatidylserine binding; F:scavenger receptor binding; F:protein-macromolecule adaptor activity; F:protein homodimerization activity; C:extracellular space; C:extracellular vesicle			IPR038479 (G3DSA:2.60.40.GENE3D); IPR001534 (PFAM); PTHR21700:SF55 (PANTHER); IPR001534 (PANTHER)	C:GO:0005615	C:extracellular space
tr|A0A158PNR2|A0A158PNR2_ANISI	1	C:GO:0005615	C:extracellular space			IPR038479 (G3DSA:2.60.40.GENE3D); IPR001534 (PFAM); IPR001534 (PANTHER)	C:GO:0005615	C:extracellular space
tr|A0A0M3K4K4|A0A0M3K4K4_ANISI	4	F:GO:0003674; C:GO:0005575; C:GO:0005576; C:GO:0005615	F:molecular_function; C:cellular_component; C:extracellular region; C:extracellular space
tr|A0A0M3JX83|A0A0M3JX83_ANISI	8	P:GO:0015917; P:GO:0043654; P:GO:1902742; F:GO:0001786; F:GO:0005124; F:GO:0030674; F:GO:0042803; C:GO:1903561	P:aminophospholipid transport; P:recognition of apoptotic cell; P:apoptotic process involved in development; F:phosphatidylserine binding; F:scavenger receptor binding; F:protein-macromolecule adaptor activity; F:protein homodimerization activity; C:extracellular vesicle
tr|A0A158PP38|A0A158PP38_ANISI	25	P:GO:0001933; P:GO:0030433; P:GO:0032781; P:GO:0034975; P:GO:0034976; P:GO:0045454; P:GO:0055114; P:GO:0070059; F:GO:0001671; F:GO:0005515; F:GO:0015035; F:GO:0015036; F:GO:0016491; F:GO:0016671; F:GO:0030544; F:GO:0051087; F:GO:0051117; F:GO:0051787; C:GO:0005623; C:GO:0005783; C:GO:0005788; C:GO:0005789; C:GO:0016020; C:GO:0016021; C:GO:0034663	P:negative regulation of protein phosphorylation; P:ubiquitin-dependent ERAD pathway; P:positive regulation of ATPase activity; P:protein folding in endoplasmic reticulum; P:response to endoplasmic reticulum stress; P:cell redox homeostasis; P:oxidation-reduction process; P:intrinsic apoptotic signaling pathway in response to endoplasmic reticulum stress; F:ATPase activator activity; F:protein bi…			IPR036249 (G3DSA:3.40.30.GENE3D); PF13848 (PFAM); IPR036249 (G3DSA:3.40.30.GENE3D); mobidb-lite (MOBIDB_LITE); mobidb-lite (MOBIDB_LITE); PTHR19991:SF2 (PANTHER); PTHR19991 (PANTHER); cd02961 (CDD); IPR036249 (SUPERFAMILY); IPR036249 (SUPERFAMILY)	no GO terms	no GO terms
tr|A0A0M3KFW1|A0A0M3KFW1_ANISI	2	P:GO:0007015; F:GO:0003785	P:actin filament organization; F:actin monomer binding			IPR038386 (G3DSA:1.20.5.GENE3D); IPR001152 (PFAM); PTHR20940 (PANTHER)	P:GO:0007015; F:GO:0003785	P:actin filament organization; F:actin monomer binding
tr|A0A0M3J0N5|A0A0M3J0N5_ANISI	27	P:GO:0006511; P:GO:0007283; P:GO:0007612; P:GO:0007626; P:GO:0016567; P:GO:0016925; P:GO:0021764; P:GO:0021766; P:GO:0032020; P:GO:0046686; P:GO:0050905; P:GO:0051707; P:GO:0060996; F:GO:0000166; F:GO:0004839; F:GO:0004842; F:GO:0005515; F:GO:0019780; F:GO:0019782; F:GO:0019948; F:GO:0043167; C:GO:0005765; C:GO:0005813; C:GO:0005829; C:GO:0005886; C:GO:0012505; C:GO:0031982	P:ubiquitin-dependent protein catabolic process; P:spermatogenesis; P:learning; P:locomotory behavior; P:protein ubiquitination; P:protein sumoylation; P:amygdala development; P:hippocampus development; P:ISG15-protein conjugation; P:response to cadmium ion; P:neuromuscular process; P:response to other organism; P:dendritic spine development; F:nucleotide binding; F:ubiquitin activating enzyme ac…	EC:6.2.1.45	E1 ubiquitin-activating enzyme	Coil (COILS); IPR018075 (TIGRFAM); G3DSA:3.40.50.12550 (GENE3D); IPR000594 (PFAM); IPR038252 (G3DSA:3.10.290.GENE3D); IPR018965 (PFAM); IPR042063 (G3DSA:1.10.10.GENE3D); IPR030661 (PIRSF); IPR032420 (PFAM); G3DSA:3.40.50.720 (GENE3D); IPR019572 (PFAM); PTHR10953 (PANTHER); PTHR10953:SF4 (PANTHER); IPR033127 (PROSITE_PATTERNS); cd01490 (CDD); IPR035985 (SUPERFAMILY); IPR035985 (SUPERFAMILY)	P:GO:0016925; F:GO:0008641; F:GO:0019948	P:protein sumoylation; F:ubiquitin-like modifier activating enzyme activity; F:SUMO activating enzyme activity
tr|A0A0M3JDJ4|A0A0M3JDJ4_ANISI	3	P:GO:0044267; P:GO:0048523; F:GO:0003824	P:cellular protein metabolic process; P:negative regulation of cellular process; F:catalytic activity
tr|A0A0M3K9W1|A0A0M3K9W1_ANISI	12	P:GO:0006122; P:GO:0006627; P:GO:0006851; P:GO:0014823; P:GO:0031930; P:GO:0043279; F:GO:0004222; F:GO:0005515; F:GO:0044877; C:GO:0005750; C:GO:0005759; C:GO:0031982	P:mitochondrial electron transport, ubiquinol to cytochrome c; P:protein processing involved in protein targeting to mitochondrion; P:mitochondrial calcium ion transmembrane transport; P:response to activity; P:mitochondria-nucleus signaling pathway; P:response to alkaloid; F:metalloendopeptidase activity; F:protein binding; F:protein-containing complex binding; C:mitochondrial respiratory chain …	EC:3.4.24	Acting on peptide bonds (peptidases)
tr|A0A0M3KAX2|A0A0M3KAX2_ANISI	22	P:GO:0000045; P:GO:0005978; P:GO:0005985; P:GO:0005992; P:GO:0006011; P:GO:0006065; P:GO:0006078; P:GO:0006486; P:GO:0016036; P:GO:0019255; P:GO:0030244; P:GO:0031154; P:GO:0052543; F:GO:0003983; F:GO:0005536; F:GO:0032557; F:GO:0042802; C:GO:0005829; C:GO:0005886; C:GO:0010494; C:GO:0030445; C:GO:0090406	P:autophagosome assembly; P:glycogen biosynthetic process; P:sucrose metabolic process; P:trehalose biosynthetic process; P:UDP-glucose metabolic process; P:UDP-glucuronate biosynthetic process; P:(1->6)-beta-D-glucan biosynthetic process; P:protein glycosylation; P:cellular response to phosphate starvation; P:glucose 1-phosphate metabolic process; P:cellulose biosynthetic process; P:culmination …	EC:2.7.7.64; EC:2.7.7.9	UTP-monosaccharide-1-phosphate uridylyltransferase; UTP--glucose-1-phosphate uridylyltransferase
tr|A0A158PN23|A0A158PN23_ANISI	61	P:GO:0002528; P:GO:0003007; P:GO:0006355; P:GO:0006833; P:GO:0006940; P:GO:0007015; P:GO:0007088; P:GO:0007274; P:GO:0008344; P:GO:0010038; P:GO:0010506; P:GO:0014816; P:GO:0017148; P:GO:0018105; P:GO:0018107; P:GO:0031448; P:GO:0035095; P:GO:0043065; P:GO:0043408; P:GO:0046777; P:GO:0048168; P:GO:0048489; P:GO:0048769; P:GO:0051049; P:GO:0051782; P:GO:0051893; P:GO:0055005; P:GO:0060298; P:GO:00…	P:regulation of vascular permeability involved in acute inflammatory response; P:heart morphogenesis; P:regulation of transcription, DNA-templated; P:water transport; P:regulation of smooth muscle contraction; P:actin filament organization; P:regulation of mitotic nuclear division; P:neuromuscular synaptic transmission; P:adult locomotory behavior; P:response to metal ion; P:regulation of autopha…	EC:2.7.11.18; EC:2.7.11.17	[Myosin light-chain] kinase; Calcium/calmodulin-dependent protein kinase	Coil (COILS); PR00014 (PRINTS); IPR013783 (G3DSA:2.60.40.GENE3D); IPR013783 (G3DSA:2.60.40.GENE3D); IPR013783 (G3DSA:2.60.40.GENE3D); G3DSA:3.30.200.20 (GENE3D); IPR013783 (G3DSA:2.60.40.GENE3D); IPR013783 (G3DSA:2.60.40.GENE3D); IPR013783 (G3DSA:2.60.40.GENE3D); IPR013783 (G3DSA:2.60.40.GENE3D); IPR013783 (G3DSA:2.60.40.GENE3D); G3DSA:1.10.510.10 (GENE3D); IPR013783 (G3DSA:2.60.40.GENE3D); IPR01…	P:GO:0006468; F:GO:0004672; F:GO:0005515; F:GO:0005524	P:protein phosphorylation; F:protein kinase activity; F:protein binding; F:ATP binding
tr|A0A0M3IZ89|A0A0M3IZ89_ANISI	128	P:GO:0001822; P:GO:0001843; P:GO:0001942; P:GO:0002024; P:GO:0003139; P:GO:0003148; P:GO:0003223; P:GO:0003281; P:GO:0006622; P:GO:0006766; P:GO:0006892; P:GO:0006909; P:GO:0007005; P:GO:0007568; P:GO:0007605; P:GO:0008543; P:GO:0008584; P:GO:0009953; P:GO:0009954; P:GO:0010165; P:GO:0010897; P:GO:0014910; P:GO:0020028; P:GO:0021517; P:GO:0030279; P:GO:0030514; P:GO:0030900; P:GO:0031100; P:GO:00…	P:kidney development; P:neural tube closure; P:hair follicle development; P:diet induced thermogenesis; P:secondary heart field specification; P:outflow tract septum morphogenesis; P:ventricular compact myocardium morphogenesis; P:ventricular septum development; P:protein targeting to lysosome; P:vitamin metabolic process; P:post-Golgi vesicle-mediated transport; P:phagocytosis; P:mitochondrion o…			IPR002172 (PRINTS); IPR036055 (G3DSA:4.10.400.GENE3D); IPR002172 (PFAM); IPR036055 (G3DSA:4.10.400.GENE3D); IPR036055 (G3DSA:4.10.400.GENE3D); IPR013783 (G3DSA:2.60.40.GENE3D); PF13927 (PFAM); IPR002049 (PFAM); G3DSA:2.170.300.10 (GENE3D); IPR013783 (G3DSA:2.60.40.GENE3D); PTHR11640 (PANTHER); PTHR11640:SF79 (PANTHER); IPR023415 (PROSITE_PATTERNS); IPR002049 (PROSITE_PATTERNS); IPR023415 (PROSITE…	F:GO:0005515	F:protein binding
[truncated: 27 more rows]

## Sheet: All proteins - IPS family
Results of the InterPro families identification of all autoclave-resistant proteins of A. simplex
IPS Family	#Seqs
[truncated: 320 more rows]

## Sheet: All proteins - IPS domain
Results of the InterPro domains identification of all autoclave-resistant proteins of A. simplex
[truncated: 204 more rows]

[truncated: 8 more sheets: CO GO all proteins, Top 25 - IPS family, Top 25 - IPS domain, CO GO top 25, Allergen p. allergens IPS fam., Allergen p. allergen IPS domain, CO GO allergen, CO GO p. allergen]
